# Supplementary material for: High sink strength prevents photosynthetic down-regulation in cassava grown at elevated CO2 concentration
Source: J Exp Bot. 2020 Oct 12;72(2):542–60. doi: 10.1093/jxb/eraa459 (PMC7853607; doi:10.1093/jxb/eraa459)
Supplement: eraa459_suppl_Supplementary_File001 [file eraa459_suppl_supplementary_file001.xlsx]

## Sheet: legend
Supplementary Dataset S1
Raw data to which the A/Ci curves at 28°C were fit from eight cultivars of cassava grown at ambient and elevated [CO2]
DAY	number of the set of measurements (1 to 3). I am putting the equivalent in day of the year (DOY).
		1 = DOY 199-202
		2 = DOY 226-229
		3 = DOY 267-269
plot	number of the plot where cassava grew (3,4,7,8,11,12,15,16)
cv	cassava cultivar id. I am putting the equivalent in cultivar name.
		bl =	TME7
		gr =	TMS98/0505
		or =	TME693
		pi =	TMS98/0002
		pu =	TMS01/1412
		tu =	TME419
		wh =	TMS30572
		ye =	TMS98/0581
rep	repetition (a or b)
CO2	CO2 concentration (400 or 600) where cassava grew.
block	number of block in the experimental desing (1 to 4)
Photo	photosynthesis
Ci	CO2 concentration inside the leeaf
Tleaf	leaf temperature
TBlk	block temperature
CO2R	reference CO2 concentration
CO2S	sample CO2 concentration
PARi	photosynthetic active radiation inside the chamber

## Sheet: data
DAY	plot	cv	rep	CO2	block	Photo	Ci	Tleaf	TBlk	CO2R	CO2S	PARi
1	8	pu	b	600	2	36.8937	261.966	29.9622	29.7957	400.093	379.772	1799.52
1	8	pu	b	600	2	27.0876	193.185	30.2164	27.2747	299.944	285.037	1800.33
1	8	pu	b	600	2	16.3076	135.47	30.0559	27.3163	199.983	190.932	1800.17
1	8	pu	b	600	2	4.53627	80.6335	30.0235	27.3151	100.014	97.2918	1800.02
1	8	pu	b	600	2	-1.59138	54.0816	29.9266	27.3206	50.0832	50.6441	1800.84
1	8	pu	b	600	2	35.4057	259.825	29.8203	27.7607	399.349	379.927	1801.55
1	8	pu	b	600	2	34.8944	258.827	29.9406	27.7523	399.559	380.405	1801.63
1	8	pu	b	600	2	43.6297	321.002	30.0972	27.7476	500.175	476.236	1800.2
1	8	pu	b	600	2	49.5006	392.433	30.1106	27.0356	599.935	572.681	1799.21
1	8	pu	b	600	2	58.6044	548.421	30.1199	27.0451	800.105	767.506	1798.06
1	8	pu	b	600	2	62.1285	724.852	30.138	26.857	1000.05	964.91	1797.89
1	8	pu	b	600	2	66.0863	895.549	30.1879	26.3998	1200.7	1162.89	1802.19
1	8	pu	b	600	2	68.5398	1172.31	30.1434	26.3791	1499.92	1459.83	1801.94
1	8	bl	a	600	2	36.6199	275.891	30.2078	27.3421	400.002	379.647	1800.44
1	8	bl	a	600	2	27.7511	207.38	30.0686	26.9002	300.152	284.767	1800.13
1	8	bl	a	600	2	16.2371	145.562	30.0037	26.8855	199.935	190.813	1799.77
1	8	bl	a	600	2	4.56401	83.5356	30.0122	26.8808	100.064	97.2772	1799.6
1	8	bl	a	600	2	-1.73429	53.9368	30.2624	26.816	50.1298	50.7439	1797.85
1	8	bl	a	600	2	33.3462	258.311	30.3666	26.5493	399.982	381.615	1799.54
1	8	bl	a	600	2	33.8757	261.202	30.2213	26.4921	400.224	381.576	1799.41
1	8	bl	a	600	2	42.6213	328.824	30.1163	26.4438	500.065	476.614	1799.43
1	8	bl	a	600	2	48.6012	402.944	30.1264	26.435	599.887	573.034	1798.93
1	8	bl	a	600	2	55.8549	553.794	30.4004	26.5328	800.158	768.977	1800.46
1	8	bl	a	600	2	60.7603	706.761	30.7063	26.6989	999.88	965.625	1799.41
1	8	bl	a	600	2	63.8242	878.744	30.8669	26.8137	1199.99	1163.45	1799.31
1	8	bl	a	600	2	65.6395	1138.46	30.8736	26.7195	1500.28	1462.02	1800.26
1	8	pi	a	600	2	33.3755	279.765	30.9128	28.2639	399.967	380.792	1801.68
1	8	pi	a	600	2	24.6514	208.258	31.192	28.3463	300.009	285.834	1800.25
1	8	pi	a	600	2	14.7986	143.012	31.3989	28.4955	200.127	191.5	1799.26
1	8	pi	a	600	2	3.5743	83.9048	31.5863	28.7015	100.147	97.7351	1798.25
1	8	pi	a	600	2	-2.08251	54.9581	31.6329	28.7253	49.9502	50.6735	1798.97
1	8	pi	a	600	2	30.653	266.789	31.8232	28.7797	399.89	382.337	1798.7
1	8	pi	a	600	2	31.1751	260.226	32.0262	28.9174	400.12	382.347	1798.48
1	8	pi	a	600	2	38.6419	325.629	31.9995	28.9557	499.873	477.835	1798.68
1	8	pi	a	600	2	43.9343	395.241	31.7667	28.6051	600.101	575.014	1801.41
1	8	pi	a	600	2	51.2746	546.106	31.6926	28.4018	799.932	770.306	1802.19
1	8	pi	a	600	2	55.9932	704.105	31.4369	27.9353	1000.01	967.331	1800.53
1	8	pi	a	600	2	58.9071	862.889	31.602	27.9417	1199.9	1165.05	1799.03
1	8	pi	a	600	2	60.9418	1130.74	31.4734	27.7149	1499.96	1462.94	1799.75
1	8	gr	a	600	2	33.0047	285.394	30.6483	28.1485	400.007	381.25	1800.38
1	8	gr	a	600	2	24.8739	213.512	30.4388	27.597	300.08	285.994	1800.84
1	8	gr	a	600	2	15.1348	146.951	30.4397	27.5579	200.082	191.414	1799.54
1	8	gr	a	600	2	4.01196	84.36	30.5169	27.6309	100.09	97.519	1798.97
1	8	gr	a	600	2	-1.70496	53.5931	30.8481	27.8845	50.0501	50.6106	1801.98
1	8	gr	a	600	2	30.9711	280.845	31.1511	28.1637	400.148	382.566	1800.4
1	8	gr	a	600	2	32.4907	271.117	31.3982	28.314	399.985	381.694	1800.14
1	8	gr	a	600	2	38.8706	344.893	31.5441	28.5345	499.805	477.798	1798.81
1	8	gr	a	600	2	44.2741	414.21	31.6742	28.5534	600.113	575.017	1799.56
1	8	gr	a	600	2	50.167	580.43	31.7022	28.5471	799.942	770.988	1799.63
1	8	gr	a	600	2	53.5809	752.609	31.7811	28.5607	1000.11	968.613	1799.33
1	8	gr	a	600	2	54.6615	933.063	31.8625	28.5907	1200.01	1167.2	1799.09
1	8	gr	a	600	2	56.1218	1205.94	32.013	28.6485	1500.01	1465.31	1799.1
1	8	wh	b	600	2	32.943	259.33	32.0439	28.7679	400.068	381.729	1800.57
1	8	wh	b	600	2	24.0376	194.66	32.1274	28.6667	299.991	286.633	1800.72
1	8	wh	b	600	2	14.027	136.277	32.0708	28.4047	199.889	192.028	1801.95
1	8	wh	b	600	2	3.25817	82.9313	31.9034	28.0329	99.7489	97.7123	1798.99
1	8	wh	b	600	2	-1.65169	57.3313	31.6519	27.5962	52.1377	52.7554	1800.65
1	8	wh	b	600	2	31.7452	255.011	31.3433	27.1913	399.406	382.096	1801.64
1	8	wh	b	600	2	32.4072	244.887	31.2395	26.9006	400.045	382.504	1798.26
1	8	wh	b	600	2	37.4853	297.034	31.3788	26.7531	500.002	479.766	1798.31
1	8	wh	b	600	2	42.6347	359.218	31.5074	26.8007	599.948	576.917	1799.52
1	8	wh	b	600	2	51.7033	489.05	31.747	26.9502	800.198	772.188	1801.04
1	8	wh	b	600	2	57.6129	637.795	31.9564	27.0902	1000.2	968.809	1800.35
1	8	wh	b	600	2	61.7748	790.581	32.2693	27.4089	1199.93	1165.93	1799.1
1	8	wh	b	600	2	64.6715	1026.92	32.485	27.5381	1499.84	1463.81	1798.89
1	4	wh	a	600	1	32.7085	286.683	30.2136	29.0148	400.227	382.041	1801.36
1	4	wh	a	600	1	24.0634	213.199	30.1011	28.8853	300.19	286.862	1801.04
1	4	wh	a	600	1	14.0447	147.688	30.1298	28.8839	200.11	192.237	1800.49
1	4	wh	a	600	1	3.60007	85.2237	30.1592	28.3079	100.086	97.8557	1799.19
1	4	wh	a	600	1	-1.58682	53.8869	30.1698	26.9639	50.1221	50.6944	1800.28
1	4	wh	a	600	1	32.7451	284.366	30.0502	26.8121	399.958	381.959	1798.99
1	4	wh	a	600	1	32.8426	284.198	29.9523	26.8065	400.039	382.03	1800.24
1	4	wh	a	600	1	40.9876	353.801	29.8302	26.8787	499.822	477.415	1801.74
1	4	wh	a	600	1	45.9004	431.177	29.8673	27.3156	599.912	574.716	1799.08
1	4	wh	a	600	1	50.6947	600.777	29.8995	27.2833	800.267	772.044	1798.93
1	4	wh	a	600	1	51.0322	783.416	30.0108	27.2844	1000.05	971.059	1798.58
1	4	wh	a	600	1	52.6548	964.842	30.2122	27.1325	1200.07	1169.6	1801.48
1	4	wh	a	600	1	55.0984	1234.7	30.5319	26.6664	1499.9	1467.32	1797.96
1	4	bl	b	600	1	32.5372	284.313	30.4132	28.0274	400.015	381.54	1799.01
1	4	bl	b	600	1	24.2142	206.957	30.3675	27.3651	300.181	286.557	1800.06
1	4	bl	b	600	1	13.1533	142.232	30.4514	27.0042	199.968	192.473	1800.98
1	4	bl	b	600	1	3.06265	84.0214	30.4978	26.7631	99.9982	98.0192	1801.48
1	4	bl	b	600	1	-2.05675	56.7824	30.5963	26.611	49.8418	50.6492	1801.28
1	4	bl	b	600	1	26.1494	247.195	30.5912	26.1762	399.982	385.531	1798.77
1	4	bl	b	600	1	27.6396	241.968	30.3084	25.9225	399.983	384.816	1799.09
1	4	bl	b	600	1	32.7669	297.272	30.7649	26.2249	499.971	481.96	1801.09
1	4	bl	b	600	1	37.5263	350.894	31.0142	26.3514	600.027	579.4	1800.31
1	4	bl	b	600	1	44.9105	480.915	31.094	26.3797	799.995	775.188	1800.22
1	4	bl	b	600	1	49.4458	641.851	30.9014	26.2237	1000.01	972.429	1801.15
1	4	bl	b	600	1	52.258	787.181	31.0016	26.1787	1200.08	1170.75	1800.74
1	4	bl	b	600	1	54.1333	1048.05	31.155	26.3184	1500.24	1469.26	1800.25
1	4	gr	a	600	1	29.7787	292.774	30.7375	28.1012	400.239	382.983	1799.13
1	4	gr	a	600	1	22.5884	216.58	30.9118	27.9201	300.073	287.036	1800.84
1	4	gr	a	600	1	13.2298	149.398	31.0042	27.8688	200.064	192.3	1800.51
1	4	gr	a	600	1	3.08773	85.7216	31.1368	27.8802	99.9207	97.8014	1799.87
1	4	gr	a	600	1	-2.03774	55.3443	31.3491	27.9326	50.1701	50.8997	1799.61
1	4	gr	a	600	1	27.1429	278.476	31.5288	27.9485	400.179	384.59	1799.65
1	4	gr	a	600	1	27.6494	272.527	31.5685	27.8766	400.101	384.318	1800.77
1	4	gr	a	600	1	32.9006	344.451	31.5974	27.8234	500.046	481.184	1800.61
1	4	gr	a	600	1	36.771	410.864	31.8901	27.9011	600.063	578.914	1799.62
1	4	gr	a	600	1	41.6838	556.889	32.2621	28.0117	799.936	775.658	1798.94
1	4	gr	a	600	1	43.9983	707.466	32.6212	28.0886	999.98	974.016	1798.62
1	4	gr	a	600	1	46.3159	834.587	33.2388	28.3924	1199.95	1172.46	1801.14
1	4	gr	a	600	1	47.2885	1023	33.9975	28.5836	1500.2	1472.06	1799.94
1	7	tu	a	400	2	33.196	264.682	30.4395	27.966	399.836	381.301	1800.55
1	7	tu	a	400	2	24.3341	198.083	30.2275	26.0565	299.829	286.273	1800.41
1	7	tu	a	400	2	14.3472	138.696	30.0963	25.87	200.26	192.176	1801.17
1	7	tu	a	400	2	4.08406	81.0128	30.1296	25.5629	100.33	97.8238	1800.23
1	7	tu	a	400	2	-0.667064	59.0637	30.4487	24.77	58.5448	58.6076	1798.02
1	7	tu	a	400	2	28.0785	249.122	30.8221	24.4576	399.003	383.398	1801.22
1	7	tu	a	400	2	30.3616	243.576	30.5841	24.4658	400.614	383.877	1800.4
1	7	tu	a	400	2	36.4964	309.614	30.7175	24.6594	500.603	480.416	1798.81
1	7	tu	a	400	2	41.1895	374.913	31.0407	24.9548	599.668	576.78	1800.51
1	7	tu	a	400	2	46.2295	526.873	31.2336	24.962	800.009	773.976	1800.4
1	7	tu	a	400	2	49.6592	682.966	31.4708	25.0612	999.988	971.661	1799.13
1	7	tu	a	400	2	50.2362	859.385	31.6149	25.1707	1199.29	1170.08	1798.64
1	7	tu	a	400	2	51.7593	1130.52	31.8259	25.4614	1500.55	1469.54	1800.51
1	7	gr	b	400	2	32.4882	295.56	30.3266	27.5667	400.04	381.6	1800.74
1	7	gr	b	400	2	24.3827	218.12	30.4138	26.6594	299.611	285.846	1800.57
1	7	gr	b	400	2	14.2102	150.18	30.488	26.3887	199.645	191.518	1800.29
1	7	gr	b	400	2	4.04751	83.4681	30.5468	26.251	99.1661	96.6324	1801.03
1	7	gr	b	400	2	-1.05718	61.1393	30.8464	26.2674	59.7426	59.9571	1799.96
1	7	gr	b	400	2	29.2068	279.646	31.3802	26.4717	399.471	382.978	1798.3
1	7	gr	b	400	2	32.3364	274.639	31.1885	26.6209	399.689	381.594	1800.94
1	7	gr	b	400	2	38.3779	355.866	30.9612	26.6078	499.85	478.22	1801.16
1	7	gr	b	400	2	42.9539	436.455	30.9088	26.4057	600.226	575.837	1801.05
1	7	gr	b	400	2	46.5472	611.356	31.1652	26.5713	799.456	772.273	1799.37
1	7	gr	b	400	2	48.2578	790.491	31.3107	26.4914	1000.01	971.08	1799.55
1	7	gr	b	400	2	49.4626	972.843	31.4469	26.5909	1200.12	1169.71	1799.15
1	7	gr	b	400	2	49.8675	1252.39	31.5245	26.5519	1500.26	1468.39	1799.61
1	7	pi	a	400	2	33.4166	277.233	30.6446	27.132	400.063	381.21	1799.35
1	7	pi	a	400	2	23.797	209.471	30.7139	26.8092	299.725	286.248	1798.96
1	7	pi	a	400	2	14.7269	142.594	30.812	26.7059	200.248	191.843	1798.56
1	7	pi	a	400	2	4.07063	82.7047	30.5291	26.2574	100.431	97.8794	1799.66
1	7	pi	a	400	2	-0.709887	61.432	30.5216	26.0827	61.151	61.1899	1800.15
1	7	pi	a	400	2	31.5967	264.422	30.5567	25.9109	400.126	382.474	1801.13
1	7	pi	a	400	2	32.1864	260.782	30.3381	25.6688	400.156	382.264	1799.46
1	7	pi	a	400	2	38.7091	330.802	30.3826	25.7575	499.916	478.305	1801.24
1	7	pi	a	400	2	43.9104	401.494	30.4322	25.7586	599.342	574.721	1801.06
1	7	pi	a	400	2	50.7068	562.024	30.1358	25.3167	799.834	771.083	1801.61
1	7	pi	a	400	2	54.3094	722.82	30.3719	25.3196	1000.03	968.786	1800.13
1	7	pi	a	400	2	57.7807	884.634	30.5681	25.3239	1200.16	1166.51	1799.74
1	7	pi	a	400	2	58.8278	1142.63	30.8943	25.4038	1498.91	1463.79	1798.16
1	7	bl	a	400	2	34.7175	267.045	30.8243	27.057	400.061	380.475	1799.15
1	7	bl	a	400	2	25.611	199.123	31.0271	26.5052	300.237	285.825	1800.76
1	7	bl	a	400	2	15.3883	137.464	31.1942	26.4076	200.121	191.39	1799.91
1	7	bl	a	400	2	4.46609	79.9817	31.4435	26.4246	100.072	97.3234	1799.18
1	7	bl	a	400	2	-0.453403	62.1027	31.6691	26.2858	62.7996	62.7088	1800.02
1	7	bl	a	400	2	32.5893	249.003	31.8936	26.2045	399.76	381.711	1800.53
1	7	bl	a	400	2	33.8333	243.726	31.8548	26.1551	400.199	381.59	1800.82
1	7	bl	a	400	2	40.8004	303.03	31.9875	26.1358	499.887	477.48	1800.73
1	7	bl	a	400	2	45.4465	374.303	32.1003	26.1647	599.743	574.683	1800.41
1	7	bl	a	400	2	52.3786	528.299	32.2402	26.1925	800.257	771.058	1800.15
1	7	bl	a	400	2	55.8239	694.897	32.3625	26.1488	1000.12	968.59	1799.88
1	7	bl	a	400	2	57.5314	871.172	32.4073	26.0931	1200.16	1167.2	1800.26
1	7	bl	a	400	2	57.7955	1149.01	32.43	26.02	1499.47	1465.51	1800.76
1	7	pu	b	400	2	30.2114	278.959	30.504	27.2218	399.612	382.699	1798.91
1	7	pu	b	400	2	22.2838	210.018	30.1282	25.7334	300.102	287.692	1799.9
1	7	pu	b	400	2	14.3177	143.606	29.7891	25.9401	201.03	193.052	1801.89
1	7	pu	b	400	2	3.34008	85.4618	30.0137	26.219	100.704	98.611	1801.19
1	7	pu	b	400	2	0.833203	71.1614	30.2077	26.0021	76.6788	75.939	1799.74
1	7	pu	b	400	2	28.7226	278.324	30.1821	25.4308	399.871	383.958	1798.73
1	7	pu	b	400	2	30.1347	269.085	30.2837	25.2793	401.114	384.577	1797.96
1	7	pu	b	400	2	35.6219	337.576	30.4408	25.2426	500.068	480.49	1800.52
1	7	pu	b	400	2	40.3324	402.465	30.663	25.2505	599.908	577.746	1800.37
1	7	pu	b	400	2	47.0204	548.413	30.9227	25.3149	800.054	774.061	1800.15
1	7	pu	b	400	2	51.1805	705.026	31.1325	25.2993	999.978	971.453	1800.12
1	7	pu	b	400	2	53.3448	868.939	31.3168	25.299	1199.41	1169.42	1800.15
1	7	pu	b	400	2	55.2309	1131.72	31.4969	25.3545	1500.09	1468.51	1799.71
1	3	wh	b	400	1	32.4072	250.764	30.0832	26.8805	399.723	376.156	1801.8
1	3	wh	b	400	1	22.8345	193.528	30	26.8892	300.186	283.579	1801.78
1	3	wh	b	400	1	12.9687	138.937	29.8379	27.0853	198.86	189.21	1799.19
1	3	wh	b	400	1	4.02027	80.0528	30.0619	26.9632	100.539	97.3603	1800.94
1	3	wh	b	400	1	0.846625	62.6339	30.1638	26.8118	68.5986	67.7016	1800.52
1	3	wh	b	400	1	29.2478	251.718	30.1911	26.4024	399.591	378.301	1799.96
1	3	wh	b	400	1	29.4635	243.657	30.0448	26.4794	400.08	378.675	1800.71
1	3	wh	b	400	1	34.1769	288.586	30.2365	25.5522	499.885	475.162	1800.83
1	3	wh	b	400	1	36.1618	327.929	30.2892	24.4929	599.525	573.473	1800.87
1	3	wh	b	400	1	41.4047	426.709	30.2705	23.2923	800.724	770.952	1800.44
1	3	wh	b	400	1	45.3412	516.849	30.3584	23.1403	999.074	966.544	1798.03
1	3	wh	b	400	1	48.352	663.873	30.8281	23.6296	1200.8	1165.86	1798.86
1	3	wh	b	400	1	50.5503	900.007	31.4453	24.1491	1498.77	1461.74	1799.2
1	3	or	b	400	1	33.0195	259.266	30.6983	26.1764	399.148	380.795	1798.29
1	3	or	b	400	1	26.1675	189.176	30.7845	25.7511	301.126	286.68	1801.24
1	3	or	b	400	1	14.664	137.952	30.7266	25.7069	201.213	192.971	1800.2
1	3	or	b	400	1	3.93874	82.0286	30.4944	25.3998	100.536	98.1184	1799.46
1	3	or	b	400	1	0.698562	63.1555	30.248	25.0044	68.1603	67.5161	1801.68
1	3	or	b	400	1	31.557	258.696	30.2192	24.9755	400.008	382.516	1800.59
1	3	or	b	400	1	32.5337	251.279	30.2025	24.8045	400.991	383.065	1801.52
1	3	or	b	400	1	36.1447	328.309	30.1789	24.8561	498.087	477.982	1800.95
1	3	or	b	400	1	44.5052	387.823	30.1334	24.7601	599.598	574.945	1801.71
1	3	or	b	400	1	49.3191	551.581	29.9899	24.5229	799.255	771.523	1800.35
1	3	or	b	400	1	53.4149	702.25	30.4321	24.6616	999.326	968.903	1798.17
1	3	or	b	400	1	54.8995	873.747	30.7306	24.8128	1199.92	1168.08	1798.94
1	3	or	b	400	1	58.3188	1131.79	30.9166	24.938	1500.99	1466.46	1798.46
1	3	gr	a	400	1	32.7591	291.624	30.2978	29.1347	399.815	381.183	1798.24
1	3	gr	a	400	1	23.1815	217.39	30.598	27.3017	299.693	286.487	1800.72
1	3	gr	a	400	1	14.6294	144.837	30.575	26.2584	199.169	190.837	1799.59
1	3	gr	a	400	1	1.90967	89.7466	30.734	26.0291	99.6184	98.1565	1798.64
1	3	gr	a	400	1	-1.02025	80.0294	30.9455	25.8966	79.1863	79.3044	1798.73
1	3	gr	a	400	1	30.7065	267.738	31.0636	25.8888	399.447	382.299	1800.08
1	3	gr	a	400	1	31.2724	267.231	30.9897	26.0264	399.961	382.506	1798.85
1	3	gr	a	400	1	37.6402	337.945	31.1188	26.1126	501.296	480.194	1798.39
1	3	gr	a	400	1	43.6022	405.148	31.2429	26.1331	600.629	576.112	1798.15
1	3	gr	a	400	1	49.4606	565.314	31.3783	26.0021	799.259	770.946	1800.58
1	3	gr	a	400	1	52.5246	739.102	31.4631	26.0355	1000.04	969.339	1800.07
1	3	gr	a	400	1	55.0181	910.411	31.5664	25.9906	1200.72	1168.02	1800.5
1	3	gr	a	400	1	55.1074	1194.75	31.4906	25.9256	1501.06	1467	1801.11
1	8	ye	b	600	2	23.4083	268.86	34.1385	29.5287	400.044	386.767	1798.71
1	8	ye	b	600	2	16.8694	206.257	34.023	29.1836	300.29	290.739	1798.51
1	8	ye	b	600	2	9.32235	149.692	33.898	28.9878	200.018	194.606	1799.47
1	8	ye	b	600	2	0.801502	92.9201	33.445	28.4352	99.8553	99.0908	1799.54
1	8	ye	b	600	2	-3.50475	63.6507	33.2519	28.1416	49.9924	51.5573	1799.89
1	8	ye	b	600	2	24.6858	281.759	32.7849	27.6911	400.11	386.392	1799.06
1	8	ye	b	600	2	25.3119	279.625	32.8494	27.6037	400.137	386.095	1800.46
1	8	ye	b	600	2	30.7512	351.732	32.7027	27.4448	499.962	482.884	1798.48
1	8	ye	b	600	2	34.806	429.163	32.4243	27.0994	599.833	580.428	1801.76
1	8	ye	b	600	2	44.1559	581.477	32.2402	26.8028	800.389	775.663	1801.5
1	8	ye	b	600	2	45.0016	955.494	32.35	26.9096	1200.16	1173.68	1799.41
1	8	ye	b	600	2	46.4243	1238	32.5456	27.052	1500.09	1471.73	1801.58
1	8	tu	b	600	2	26.5055	245.126	33.8655	28.4192	400.003	384.94	1801.77
1	8	tu	b	600	2	18.9779	189.62	33.7824	28.4326	300.1	289.245	1801.75
1	8	tu	b	600	2	10.6356	138.485	33.7196	28.5245	200.089	193.832	1800.45
1	8	tu	b	600	2	1.14552	89.7601	33.6905	28.6247	99.843	98.7761	1799.63
1	8	tu	b	600	2	-3.48753	63.4201	33.6732	28.722	49.8452	51.3279	1798.81
1	8	tu	b	600	2	27.5892	251.683	33.7057	28.7258	400.159	384.42	1799.51
1	8	tu	b	600	2	26.2443	243.656	33.9501	28.7748	399.986	385.065	1799.06
1	8	tu	b	600	2	32.9027	298.571	33.8989	28.6539	500.009	481.374	1800.91
1	8	tu	b	600	2	37.8527	356.017	33.6834	28.3907	600.053	578.656	1799.86
1	8	tu	b	600	2	45.2353	486.427	33.3865	27.98	799.818	774.136	1798.66
1	8	tu	b	600	2	49.1717	624.826	33.1743	27.6072	1000.14	972.045	1800.37
1	8	tu	b	600	2	50.8012	779.454	33.0379	27.2846	1200.06	1170.7	1800.72
1	8	tu	b	600	2	52.0336	1027.81	32.8185	26.9441	1499.96	1469.36	1799.37
1	3	pi	b	400	1	32.4146	276.626	30.5902	26.6963	400.088	381.96	1800.2
1	3	pi	b	400	1	24.0528	204.831	30.9205	26.4822	300.132	286.716	1800.16
1	3	pi	b	400	1	14.4494	140.062	31.0834	26.3243	199.924	191.81	1801.06
1	3	pi	b	400	1	3.81044	82.7625	31.0129	26.1602	100.006	97.6607	1801.92
1	3	pi	b	400	1	-1.66614	54.2943	30.5996	26.0143	49.9866	50.5634	1801.52
1	3	pi	b	400	1	28.6594	259.738	31.0939	26.0119	399.92	383.841	1800.8
1	3	pi	b	400	1	30.8758	253.727	31.0599	26.1177	399.937	382.769	1798.98
1	3	pi	b	400	1	37.5981	322.399	31.2201	26.3126	500.169	479.234	1801.43
1	3	pi	b	400	1	42.5689	390.453	31.526	26.48	600.041	576.286	1799.48
1	3	pi	b	400	1	48.2283	547.83	31.7775	26.6294	799.876	772.633	1799.52
1	3	pi	b	400	1	51.3247	717.722	31.945	26.7395	1000.33	970.935	1798.52
1	3	pi	b	400	1	52.115	896.45	32.1578	26.8627	1200.1	1169.76	1800.48
1	3	pi	b	400	1	50.8112	1168.93	32.5354	26.9975	1492.63	1462.08	1799.76
1	11	pi	a	400	3	28.0436	254.17	31.0579	26.5092	400.124	384.509	1800.35
1	11	pi	a	400	3	20.3914	190.618	30.9364	25.6648	299.832	288.528	1799.07
1	11	pi	a	400	3	12.0241	134.114	30.8932	25.3504	199.906	193.184	1798.56
1	11	pi	a	400	3	3.15644	81.5396	30.9183	25.3095	100.02	98.0811	1801.36
1	11	pi	a	400	3	-1.67538	56.1314	30.6986	25.0494	49.9558	50.6142	1800.85
1	11	pi	a	400	3	27.2048	260.448	30.4803	24.8685	400.27	385.336	1800.11
1	11	pi	a	400	3	27.8827	253.044	30.7884	24.9943	400.018	384.747	1800.86
1	11	pi	a	400	3	33.9117	315.88	30.7913	24.8718	499.975	481.407	1798.45
1	11	pi	a	400	3	37.5407	401.326	30.6524	24.7248	599.635	578.882	1799.66
1	11	pi	a	400	3	43.5804	554.103	30.6123	24.6587	800.046	775.662	1800.04
1	11	pi	a	400	3	46.8599	723.222	30.6222	24.6563	1000.09	973.527	1800.06
1	11	pi	a	400	3	48.642	899.683	30.651	24.629	1200.18	1172.21	1800.32
1	11	pi	a	400	3	49.9925	1177.31	30.8385	24.7098	1500	1470.37	1800.45
1	11	wh	b	400	3	28.8276	251.893	30.6173	27.1776	400.111	384.156	1799.16
1	11	wh	b	400	3	20.681	187.052	30.5065	25.3883	299.971	288.562	1799.11
1	11	wh	b	400	3	12.0418	129.692	30.3992	24.8362	199.862	193.184	1799.84
1	11	wh	b	400	3	3.1675	79.0677	30.4441	24.5459	99.8842	97.9894	1798.8
1	11	wh	b	400	3	-1.28809	55.4176	30.5257	24.4289	49.8496	50.3424	1798.2
1	11	wh	b	400	3	26.3635	231.112	30.5845	24.3706	400.045	385.744	1798.61
1	11	wh	b	400	3	25.333	218.487	30.7126	24.2087	400.136	386.448	1798.32
1	11	wh	b	400	3	30.9987	270.616	30.7394	24.1687	500.045	483.297	1798.63
1	11	wh	b	400	3	35.6439	324.843	30.7517	24.1357	600.151	580.881	1798.56
1	11	wh	b	400	3	41.799	464.286	30.8491	24.1283	800.108	777.307	1801.28
1	11	wh	b	400	3	45.1615	599.507	30.9576	24.1055	1000.11	975.307	1801.49
1	11	wh	b	400	3	46.7666	761.149	31.1192	24.1997	1200.01	1174.01	1800.14
1	11	wh	b	400	3	48.0755	1022.31	31.2173	24.2573	1500.17	1472.89	1800.36
1	11	pu	b	400	3	28.7337	246.518	31.0107	26.4529	400.097	384.017	1800.4
1	11	pu	b	400	3	21.4771	181.02	30.9525	25.6206	300.019	288.038	1800.54
1	11	pu	b	400	3	12.7463	127.184	31.0083	25.4367	200.096	192.898	1798.63
1	11	pu	b	400	3	3.1294	79.5886	31.1075	25.415	99.9241	97.942	1801.08
1	11	pu	b	400	3	-1.59533	56.2498	31.1602	25.4054	50.1774	50.7618	1801.26
1	11	pu	b	400	3	27.8677	232.52	31.1352	25.4221	399.976	384.458	1801.05
1	11	pu	b	400	3	27.4579	222.763	31.5899	25.6809	400.076	384.807	1801.05
1	11	pu	b	400	3	32.4709	267.744	32.5245	26.298	500.07	481.96	1800.27
1	11	pu	b	400	3	36.1349	314.782	32.9552	26.5318	600.014	579.824	1798.55
1	11	pu	b	400	3	42.6201	428.111	32.9466	26.3123	800.003	776.114	1801.39
1	11	pu	b	400	3	46.5107	543.061	33.2745	26.4583	1000.02	973.8	1800.47
1	11	pu	b	400	3	48.7753	658.672	33.2229	26.1098	1200.15	1172.59	1799.32
1	11	pu	b	400	3	51.2252	833.559	33.2378	25.836	1500.08	1471	1800.88
1	11	tu	a	400	3	33.7367	266.948	30.2321	27.887	399.917	380.911	1798.66
1	11	tu	a	400	3	25.462	196.698	30.2606	26.8051	299.956	285.677	1798.48
1	11	tu	a	400	3	15.3259	135.854	30.2061	26.4305	199.881	191.213	1799.44
1	11	tu	a	400	3	4.27428	80.304	30.3193	26.3295	100.089	97.4478	1801.24
1	11	tu	a	400	3	-1.82633	54.762	30.2812	26.1679	49.7959	50.4542	1799.78
1	11	tu	a	400	3	32.6903	257.903	30.2944	26.0494	400.03	381.78	1798.34
1	11	tu	a	400	3	33.1916	251.119	30.2719	25.8495	400.057	381.623	1800.52
1	11	tu	a	400	3	39.4773	315.866	30.3227	25.7325	499.973	477.997	1799.55
1	11	tu	a	400	3	44.3179	384.354	30.4493	25.6848	600.372	575.579	1799.43
1	11	tu	a	400	3	49.1036	542.752	30.6158	25.676	799.97	771.994	1799.55
1	11	tu	a	400	3	51.3629	702.364	30.9035	25.6056	999.963	970.151	1798.94
1	11	tu	a	400	3	53.3969	860.348	31.1524	25.6162	1200.12	1168.7	1799.86
1	11	tu	a	400	3	55.2861	1092.27	31.6822	25.6657	1500.09	1466.94	1798.42
1	11	or	a	400	3	31.8522	254.247	30.6678	27.0425	400.078	382.215	1800.51
1	11	or	a	400	3	23.4799	188.767	30.728	26.7498	299.969	286.824	1800.19
1	11	or	a	400	3	13.7023	132.413	30.8171	26.6339	200.011	192.238	1800
1	11	or	a	400	3	3.3393	81.0093	30.9245	26.622	99.9293	97.7983	1799.66
1	11	or	a	400	3	-1.53661	54.8395	31.027	26.6172	50.0276	50.561	1799.64
1	11	or	a	400	3	30.3762	239.939	31.1031	26.6053	400.215	383.284	1799.49
1	11	or	a	400	3	29.7599	231.649	31.3525	26.7252	400.092	383.545	1798.41
1	11	or	a	400	3	35.903	282.497	31.5427	26.7584	500.056	480.119	1798.89
1	11	or	a	400	3	40.7925	336.207	31.7394	26.8004	600.038	577.355	1798.74
1	11	or	a	400	3	48.1002	462.138	31.9716	26.8605	799.913	772.954	1801.8
1	11	or	a	400	3	52.5181	594.431	32.2298	26.9237	999.975	970.29	1801.28
1	11	or	a	400	3	55.1435	739.421	32.4897	26.9819	1199.91	1168.39	1800.14
1	11	or	a	400	3	57.8985	954.735	32.8182	27.0967	1499.82	1466.27	1799.79
1	11	bl	b	400	3	30.4682	258.854	30.6781	27.0374	400.096	383.013	1799.46
1	11	bl	b	400	3	22.4864	193.43	30.8016	26.7674	300.027	287.426	1800.93
1	11	bl	b	400	3	13.3136	135.747	30.884	26.71	199.826	192.269	1800.95
1	11	bl	b	400	3	3.32068	82.129	30.8396	26.6089	99.8229	97.7105	1800.97
1	11	bl	b	400	3	-1.73005	55.1342	30.7556	26.4673	49.9464	50.579	1801.78
1	11	bl	b	400	3	30.5947	262.418	30.6119	26.4309	400.162	383.083	1800.78
1	11	bl	b	400	3	31.239	256.858	30.9037	26.6315	400.076	382.674	1799.27
1	11	bl	b	400	3	37.6716	320.484	30.8741	26.5155	500.135	479.148	1800.74
1	11	bl	b	400	3	41.9777	391.703	30.8768	26.4656	599.951	576.452	1799.58
1	11	bl	b	400	3	48.8204	544.72	31.0913	26.5963	800.071	772.338	1798.47
1	11	bl	b	400	3	51.8502	703.967	31.0816	26.4593	999.967	970.091	1801.13
1	11	bl	b	400	3	54.1077	865.779	31.1059	26.3542	1200.07	1168.54	1800.74
1	11	bl	b	400	3	55.6659	1128.93	31.3005	26.4468	1499.76	1466.45	1800.1
1	11	ye	b	400	3	31.1408	265.724	30.6314	27.1001	400.082	382.529	1799.08
1	11	ye	b	400	3	22.8728	196.419	30.802	26.8879	299.733	286.838	1801.13
1	11	ye	b	400	3	13.7307	136.383	30.9303	26.9796	200.056	192.216	1800.01
1	11	ye	b	400	3	3.35721	82.0028	31.0427	26.9699	99.9112	97.7425	1800.35
1	11	ye	b	400	3	-1.73526	54.9612	31.0959	27.0875	49.9079	50.524	1799.82
1	11	ye	b	400	3	30.0735	256.971	31.1772	27.0979	399.983	383.062	1799.58
1	11	ye	b	400	3	30.645	248.404	31.3064	27.1096	399.888	382.744	1799.62
1	11	ye	b	400	3	37.0443	311.614	31.4079	27.2079	499.946	479.181	1798.98
1	11	ye	b	400	3	41.7125	379.947	31.4875	27.2814	599.783	576.289	1798.51
1	11	ye	b	400	3	48.8432	526.557	31.7393	27.5227	800.124	772.236	1800.33
1	11	ye	b	400	3	52.279	682.231	31.9908	27.6254	1000.06	969.736	1801.56
1	11	ye	b	400	3	54.4232	846.536	31.9095	27.489	1200.07	1168.09	1799.76
1	11	ye	b	400	3	56.5919	1102.13	32.1757	27.6421	1500.07	1466.04	1801.06
1	11	gr	b	400	3	32.6673	280.679	30.5385	27.6833	399.978	381.474	1799.57
1	11	gr	b	400	3	24.432	209.318	30.5099	27.323	299.956	286.16	1799.59
1	11	gr	b	400	3	14.6129	144.349	30.6528	27.2855	199.806	191.457	1798.69
1	11	gr	b	400	3	3.72057	84.1339	30.7441	27.2286	100.063	97.6785	1799.27
1	11	gr	b	400	3	-1.82959	54.3799	30.8061	27.1985	50.0065	50.6553	1799.9
1	11	gr	b	400	3	30.7745	280.255	30.7935	27.1632	399.922	382.532	1799.67
1	11	gr	b	400	3	32.3612	272.734	30.7313	27.0085	399.952	381.822	1800.23
1	11	gr	b	400	3	38.7347	345.455	30.7084	26.9543	500.049	478.265	1800.08
1	11	gr	b	400	3	43.0685	422.606	30.8036	26.9491	600.085	575.672	1798.3
1	11	gr	b	400	3	48.1126	592.309	30.9524	26.9877	800.107	772.22	1801.77
1	11	gr	b	400	3	50.4713	767.621	31.1002	26.9527	999.928	969.99	1801.8
1	11	gr	b	400	3	51.7529	947.06	31.262	27.056	1199.87	1168.42	1799.91
1	11	gr	b	400	3	53.1029	1218.89	31.4517	27.122	1500.03	1466.64	1799.61
1	7	ye	a	400	2	36.0044	243.497	30.451	28.4382	400.727	380.931	1801.05
1	7	ye	a	400	2	25.828	184.027	30.4302	26.6671	300.098	285.953	1798.87
1	7	ye	a	400	2	15.2997	129.517	30.2605	26.0201	200.052	191.644	1799.87
1	7	ye	a	400	2	3.91578	80.1743	30.0085	25.5217	100.127	97.8179	1801.77
1	7	ye	a	400	2	-1.65879	56.1546	30.0104	25.2961	50.1307	50.7936	1797.75
1	7	ye	a	400	2	33.5027	229.431	29.9749	25.3558	400.294	382.341	1798.18
1	7	ye	a	400	2	32.1387	225.553	30.1373	25.3589	399.935	382.727	1797.9
1	7	ye	a	400	2	39.5045	269.23	30.4673	25.3237	500.123	479.027	1800.47
1	7	ye	a	400	2	44.703	313.069	30.7616	25.4293	599.832	575.987	1799.88
1	7	ye	a	400	2	52.4812	433.092	30.9603	25.5081	799.64	771.551	1799.32
1	7	ye	a	400	2	58.0635	560.95	31.077	25.4689	999.708	968.531	1799.11
1	7	ye	a	400	2	60.81	716.299	31.1819	25.5403	1200.11	1167.23	1799.02
1	7	ye	a	400	2	62.6959	963.871	31.2802	25.5586	1499.99	1465.71	1799.14
1	7	tu	b	400	2	40.272	269.502	29.7748	31.1857	400.215	377.854	1802.1
1	7	tu	b	400	2	28.8062	202.916	30.1588	30.7732	299.944	283.845	1801.35
1	7	tu	b	400	2	17.2876	139.999	30.2143	29.9856	199.898	190.125	1801.15
1	7	tu	b	400	2	4.52895	81.8555	30.0914	28.9746	99.8885	97.0766	1801.13
1	7	tu	b	400	2	-1.75726	54.0609	30.115	28.9827	50.0364	50.6407	1800.98
1	7	tu	b	400	2	38.4404	253.952	30.0914	28.6319	399.514	378.273	1799.9
1	7	tu	b	400	2	36.8935	254.665	30.1874	28.2284	399.288	378.862	1799.44
1	7	tu	b	400	2	45.381	319.426	30.1197	27.9293	499.954	474.843	1799.18
1	7	tu	b	400	2	52.0588	391.245	30.0929	27.927	600.103	571.191	1798.88
1	7	tu	b	400	2	56.1609	567.541	30.0865	27.9293	800.072	768.171	1798.67
1	7	tu	b	400	2	58.5453	750.061	30.1343	27.9275	1000.36	966.325	1798.13
1	7	tu	b	400	2	63.0099	919.675	30.1952	27.1866	1200.24	1163.16	1801.87
1	7	tu	b	400	2	64.8325	1199.03	30.2021	26.8752	1500	1460.72	1800.86
1	7	gr	a	400	2	35.5043	293.006	30.2753	27.7399	400.039	379.917	1797.97
1	7	gr	a	400	2	26.5439	219.352	30.3551	27.5169	299.989	284.984	1800.95
1	7	gr	a	400	2	15.8336	150.766	30.5207	27.5329	199.996	190.941	1800.05
1	7	gr	a	400	2	3.53542	87.1408	30.5543	27.3923	99.8902	97.5546	1800.27
1	7	gr	a	400	2	-2.60556	55.7267	30.7598	27.5103	50.079	51.0913	1799.43
1	7	gr	a	400	2	31.9802	291.179	30.8594	27.4894	400.136	382.091	1798.81
1	7	gr	a	400	2	33.9435	281.083	30.942	27.4323	400.009	381.046	1799.24
1	7	gr	a	400	2	40.5743	355.266	30.9351	27.3937	500.141	477.401	1799.6
1	7	gr	a	400	2	46.2153	423	31.2116	27.4886	599.947	573.992	1798.67
1	7	gr	a	400	2	52.1953	591.355	31.4554	27.7757	800.067	770.159	1801.47
1	7	gr	a	400	2	54.7777	768.225	31.5582	27.7844	1000.02	967.964	1801.6
1	7	gr	a	400	2	54.9835	952.408	31.6125	27.7383	1199.94	1167.03	1801.98
1	7	gr	a	400	2	55.046	1237.31	31.644	27.7699	1500.04	1465.9	1802.04
1	7	wh	b	400	2	36.0022	264.287	31.8033	28.4314	399.955	379.73	1799.6
1	7	wh	b	400	2	26.3328	199.001	31.9127	28.4371	299.904	285.08	1799.34
1	7	wh	b	400	2	15.2289	139.568	32.1776	28.656	199.855	191.126	1797.69
1	7	wh	b	400	2	3.53586	83.5563	32.3797	28.7669	100.03	97.701	1798
1	7	wh	b	400	2	-1.98231	55.1	32.3354	28.6993	50.0279	50.7362	1798.76
1	7	wh	b	400	2	33.8335	259.269	32.405	28.7722	400.068	381.059	1798.06
1	7	wh	b	400	2	34.9525	252.236	32.4342	28.7737	400.287	380.766	1798.19
1	7	wh	b	400	2	42.3398	316.049	32.5263	28.8298	499.782	476.082	1800.71
1	7	wh	b	400	2	46.9706	383.854	32.2216	28.378	599.927	573.592	1801.33
1	7	wh	b	400	2	53.8004	538.134	32.3039	28.3139	799.115	768.475	1799.46
1	7	wh	b	400	2	54.1597	702.099	32.2194	28.0127	999.908	968.545	1801.75
1	7	wh	b	400	2	55.585	874.575	32.2323	27.9166	1200.18	1167.42	1801.22
1	7	wh	b	400	2	56.7189	1105.93	32.5181	27.8464	1500.13	1466.17	1801.4
1	7	or	a	400	2	37.1544	270.18	30.4323	27.7184	400.015	379.283	1801.47
1	7	or	a	400	2	27.6435	201.716	30.3973	27.3428	300.138	284.731	1801.15
1	7	or	a	400	2	16.5395	139.05	30.4539	27.2262	199.978	190.668	1800.69
1	7	or	a	400	2	4.33435	82.1676	30.6234	27.2923	100.001	97.305	1799.66
1	7	or	a	400	2	-1.84449	54.3836	30.761	27.326	50.0196	50.6696	1799.47
1	7	or	a	400	2	34.6044	264.184	30.8514	27.4165	400.004	380.701	1798.98
1	7	or	a	400	2	36.4808	255.06	30.9914	27.5464	400.047	379.83	1798.23
1	7	or	a	400	2	43.9272	323.252	31.1101	27.7324	499.974	475.544	1800.8
1	7	or	a	400	2	50.341	391.484	31.4186	28.0012	599.983	571.858	1800.05
1	7	or	a	400	2	57.3021	549.347	31.6552	28.1893	799.871	767.362	1799.73
1	7	or	a	400	2	60.6918	716.46	31.998	28.4246	1000.04	964.959	1798.72
1	7	or	a	400	2	62.2902	889.352	32.1623	28.5238	1200.1	1163.44	1799.24
1	7	or	a	400	2	62.6243	1163.63	32.2799	28.4957	1500.11	1462.12	1799.37
1	7	bl	b	400	2	34.1644	276.088	31.2223	28.6282	399.772	380.467	1800.62
1	7	bl	b	400	2	25.07	203.774	31.4562	28.6169	299.904	285.727	1799.31
1	7	bl	b	400	2	15.0469	138.562	31.6856	28.6096	200.06	191.459	1799.14
1	7	bl	b	400	2	3.14223	84.1431	31.8071	28.5405	99.8151	97.7073	1799.59
1	7	bl	b	400	2	-1.92556	55.2257	31.8283	28.4526	49.9684	50.6592	1799.86
1	7	bl	b	400	2	32.57	249.121	31.7871	28.2788	399.863	381.643	1801.16
1	7	bl	b	400	2	33.4147	243.888	31.4919	27.944	400.056	381.476	1798.2
1	7	bl	b	400	2	41.4561	307.234	31.1304	27.575	499.87	476.847	1799.57
1	7	bl	b	400	2	47.199	371.818	30.9712	27.262	600.066	573.809	1800.96
1	7	bl	b	400	2	54.1079	524.167	30.808	26.946	800.165	769.698	1802.23
1	7	bl	b	400	2	57.5489	689.285	30.7802	26.7685	1000	967.086	1802.16
1	7	bl	b	400	2	58.7437	864.067	30.8912	26.7762	1200.01	1165.74	1801.43
1	7	bl	b	400	2	59.543	1131.1	31.1264	26.8899	1500.19	1464.42	1800.28
1	3	pi	a	400	1	35.5655	253.732	30.1056	28.1877	397.947	378.321	1800.53
1	3	pi	a	400	1	26.6035	194.319	29.8557	28.2044	298.87	284.24	1800.72
1	3	pi	a	400	1	16.2406	137.342	29.879	28.9156	199.525	190.515	1800.62
1	3	pi	a	400	1	4.40745	81.4199	30.0649	28.6362	99.7778	97.1291	1800.27
1	3	pi	a	400	1	-1.86229	54.702	30.1048	28.6369	49.8164	50.5208	1800.34
1	3	pi	a	400	1	36.641	260.544	30.078	28.6369	400.262	380.239	1799.77
1	3	pi	a	400	1	33.9215	265.42	30.1875	28.3822	399.989	381.372	1799.7
1	3	pi	a	400	1	42.8228	326.977	30.1561	28.1112	499.989	476.574	1800.24
1	3	pi	a	400	1	47.1594	405.994	30.076	27.967	600.109	574.19	1800.5
1	3	pi	a	400	1	49.0202	589.563	30.1073	27.9689	800.066	772.485	1800.34
1	3	pi	a	400	1	50.9703	769.991	30.1513	27.8142	1000.14	970.929	1800.61
1	3	pi	a	400	1	53.4437	944.643	30.1726	27.0786	1199.77	1168.77	1800.63
1	3	pi	a	400	1	54.4028	1218.99	30.208	26.3141	1500.28	1468.03	1800.22
1	3	bl	a	400	1	39.0899	305.771	29.8016	30.4281	399.876	377.546	1800.75
1	3	bl	a	400	1	28.369	228.265	30.0738	30.2646	299.861	283.619	1801.56
1	3	bl	a	400	1	16.7193	155.981	30.1784	30.074	199.852	190.137	1801.67
1	3	bl	a	400	1	3.39847	89.001	30.1379	28.5341	100.005	97.6394	1800.86
1	3	bl	a	400	1	-3.77183	57.4131	30.1881	28.0877	50.1039	51.6479	1799.05
1	3	bl	a	400	1	35.1816	298.867	30.3192	26.7884	400.047	380.076	1801.04
1	3	bl	a	400	1	38.328	288.029	30.2274	26.2429	400.131	378.744	1801.48
1	3	bl	a	400	1	46.2287	364.855	30.1128	26.0963	499.897	474.077	1801.13
1	3	bl	a	400	1	50.8955	450.289	30.1187	26.0492	599.964	571.301	1800.47
1	3	bl	a	400	1	51.9265	641.471	30.183	26.0726	799.979	769.739	1800.05
1	3	bl	a	400	1	54.7191	826.705	30.2295	26.087	999.921	967.318	1799.06
1	3	bl	a	400	1	56.2288	1016.62	30.1563	26.0079	1200.08	1165.76	1800.13
1	3	bl	a	400	1	57.3715	1302.44	30.173	26.0098	1499.92	1463.56	1799.91
1	3	ye	a	400	1	37.2213	273.847	30.2662	27.4894	400.095	379.462	1798.43
1	3	ye	a	400	1	27.7264	205.174	30.2662	27.0841	299.979	284.627	1802.19
1	3	ye	a	400	1	16.6459	142.302	30.2188	26.9313	199.987	190.672	1802
1	3	ye	a	400	1	4.39425	83.2234	30.0417	26.6445	100.099	97.4073	1799.23
1	3	ye	a	400	1	-2.19694	55.3017	30.1525	26.7987	50.0364	50.8773	1801.99
1	3	ye	a	400	1	35.122	273.586	30.4612	27.1623	399.949	380.44	1799.56
1	3	ye	a	400	1	37.0662	263.207	30.6518	27.3423	399.968	379.514	1799.32
1	3	ye	a	400	1	44.6088	333.504	30.6879	27.3838	500.056	475.366	1799.69
1	3	ye	a	400	1	49.9858	410.476	30.6424	27.3246	599.783	571.945	1799.9
1	3	ye	a	400	1	55.6759	580.509	30.732	27.3845	800.06	768.424	1799.02
1	3	ye	a	400	1	57.3781	762.757	30.911	27.5675	1000.08	966.606	1798.25
1	3	ye	a	400	1	58.6928	938.784	31.3313	27.9758	1200.09	1164.98	1799.24
1	3	ye	a	400	1	58.7747	1214.34	31.6501	28.2447	1500.01	1463.46	1798.34
1	3	gr	b	400	1	40.7528	278.648	30.5827	28.3585	399.887	377.125	1801.04
1	3	gr	b	400	1	30.7105	208.584	30.5732	28.2787	300.146	282.992	1800.4
1	3	gr	b	400	1	18.5265	144.429	30.5159	28.1354	200.112	189.643	1801.5
1	3	gr	b	400	1	4.8316	83.7155	30.5043	27.958	99.9798	96.9568	1801.75
1	3	gr	b	400	1	-2.29348	54.5615	30.6375	27.9325	49.9663	50.8007	1801.47
1	3	gr	b	400	1	38.6407	277.094	30.6805	27.9396	400.063	378.438	1801.12
1	3	gr	b	400	1	40.5176	269.681	30.7502	27.9785	400.06	377.532	1801.08
1	3	gr	b	400	1	48.067	345.284	30.6224	27.8965	500.108	473.28	1801.86
1	3	gr	b	400	1	53.821	423.686	30.6511	27.8736	599.934	569.696	1801.76
1	3	gr	b	400	1	59.0923	597.394	30.7279	27.8913	799.926	765.985	1801.18
1	3	gr	b	400	1	60.8225	781.098	30.9234	28.0045	1000.03	964.142	1800.16
1	3	gr	b	400	1	61.4977	965.613	31.1909	28.1986	1199.81	1162.5	1798.93
1	3	gr	b	400	1	61.8518	1247.18	31.3841	28.3146	1499.97	1460.92	1798.56
1	8	pu	a	600	2	30.3628	268.204	30.2648	27.7754	399.934	383.19	1801.12
1	8	pu	a	600	2	22.0631	205.807	30.1161	27.2793	299.993	287.826	1799.35
1	8	pu	a	600	2	12.8674	144.942	29.8541	26.8447	200.057	192.904	1798.33
1	8	pu	a	600	2	3.34436	84.602	29.9189	27.3532	100.066	98.0295	1802.13
1	8	pu	a	600	2	-1.96602	55.9593	29.9445	27.3516	49.9381	50.7342	1798.75
1	8	pu	a	600	2	29.0448	278.18	29.8975	27.3518	399.954	384.04	1799.53
1	8	pu	a	600	2	28.8171	275.656	29.9659	27.3497	399.985	384.204	1798.88
1	8	pu	a	600	2	36.0203	338.746	29.9602	27.3507	500.035	480.366	1799.28
1	8	pu	a	600	2	40.8037	406.906	29.9923	27.3507	599.845	577.533	1800.24
1	8	pu	a	600	2	47.9439	560.67	30.0238	27.3496	799.8	773.363	1800.41
1	8	pu	a	600	2	52.9206	716.776	30.1394	27.3495	1000	970.589	1800
1	8	pu	a	600	2	55.8354	871.229	30.2881	26.778	1199.95	1168.74	1800.76
1	8	pu	a	600	2	58.6309	1102.98	30.5458	26.7276	1499.73	1466.72	1799.57
1	8	bl	b	600	2	36.4856	266.844	30.4967	28.0113	399.94	379.828	1800.16
1	8	bl	b	600	2	26.8292	202.816	30.5079	27.8501	300.053	285.252	1798.98
1	8	bl	b	600	2	16.1745	140.783	30.5482	27.8188	200.082	191.083	1799.96
1	8	bl	b	600	2	4.0589	83.3873	30.805	28.0262	99.942	97.4454	1800.5
1	8	bl	b	600	2	-2.04004	55.2649	30.8719	28.0455	50.0178	50.7984	1801.04
1	8	bl	b	600	2	34.5013	262.329	30.9423	27.9572	399.902	380.96	1800.17
1	8	bl	b	600	2	34.657	259.724	30.9237	27.9148	399.908	380.896	1800.19
1	8	bl	b	600	2	42.5734	322.022	30.9981	27.9429	499.883	476.535	1799.7
1	8	bl	b	600	2	47.959	383.269	31.3852	28.1828	599.725	573.379	1799.13
1	8	bl	b	600	2	57.2082	530.253	31.5303	28.2932	800.013	768.338	1798.67
1	8	bl	b	600	2	62.4381	690.967	31.5432	28.273	1000.24	965.27	1801.36
1	8	bl	b	600	2	65.5577	864.29	31.3286	28.0565	1199.87	1162.72	1797.81
1	8	bl	b	600	2	67.9756	1120.55	31.4348	28.0449	1500.13	1460.93	1800.6
1	8	pi	b	600	2	35.6782	259.323	32.0257	29.0359	400.112	380.224	1799.96
1	8	pi	b	600	2	26.5613	192.488	32.416	29.3681	300.093	285.271	1801.35
1	8	pi	b	600	2	15.5277	135.194	32.6767	29.5915	200.114	191.322	1800.3
1	8	pi	b	600	2	3.50652	82.9428	32.9287	29.8206	100.038	97.7608	1800.44
1	8	pi	b	600	2	-2.48739	57.4689	32.9503	29.8099	50.0695	51.0443	1800.34
1	8	pi	b	600	2	34.635	247.212	32.9702	29.823	399.942	380.709	1799.67
1	8	pi	b	600	2	34.2569	244.794	33.0685	29.8672	399.938	380.939	1799.49
1	8	pi	b	600	2	42.4319	303.689	33.0911	29.8387	499.895	476.393	1800.84
1	8	pi	b	600	2	48.5672	367.269	32.8481	29.5255	599.808	572.928	1801.58
1	8	pi	b	600	2	57.6783	510.785	32.7327	29.2713	800.113	767.957	1800.61
1	8	pi	b	600	2	62.4838	667.089	32.386	28.7899	999.87	964.77	1800.77
1	8	pi	b	600	2	66.4647	826.502	32.468	28.7261	1200.2	1162.47	1800.14
1	8	pi	b	600	2	69.2479	1073.41	32.4501	28.5494	1500.17	1460.29	1800
1	8	wh	a	600	2	34.8027	273.833	31.0951	28.7238	399.924	380.525	1799.94
1	8	wh	a	600	2	25.4735	206.453	31.2314	28.6849	299.838	285.622	1800.52
1	8	wh	a	600	2	15.05	143.042	31.2863	28.6455	200.115	191.624	1800.74
1	8	wh	a	600	2	3.67537	84.2284	31.4965	28.7675	100.095	97.7675	1799.25
1	8	wh	a	600	2	-1.94048	55.1139	31.7367	28.9288	50.0879	50.8079	1801.06
1	8	wh	a	600	2	33.8518	263.649	31.985	29.1743	399.692	380.946	1800.71
1	8	wh	a	600	2	33.9804	255.246	32.4322	29.4767	400.026	381.272	1799.89
1	8	wh	a	600	2	40.5088	312.26	32.7879	29.6323	500.011	477.67	1801.77
1	8	wh	a	600	2	46.1472	368.015	33.1554	29.8396	599.976	574.519	1801.13
1	8	wh	a	600	2	54.4587	498.414	33.3525	29.7949	799.987	769.783	1800.16
1	8	wh	a	600	2	58.4506	641.187	33.5358	29.7404	999.759	967.037	1798.69
1	8	wh	a	600	2	60.0221	781.076	33.787	29.7251	1199.97	1166.06	1798.48
1	8	wh	a	600	2	61.4007	1013.57	34.0258	29.7479	1499.89	1464.63	1801.82
1	8	or	a	600	2	31.9184	266.228	32.2198	29.5822	400.023	382.147	1800.31
1	8	or	a	600	2	23.2875	200.572	32.2061	29.4696	300.005	286.971	1799.32
1	8	or	a	600	2	13.7393	141.137	32.0696	29.3016	199.877	192.09	1801.2
1	8	or	a	600	2	3.25835	84.6472	31.8087	29.0344	100.038	97.9444	1799.1
1	8	or	a	600	2	-1.99469	55.5532	31.4999	28.7121	50.1086	50.8672	1801.22
1	8	or	a	600	2	32.7005	269.63	31.1776	28.3815	399.281	381.2	1799.01
1	8	or	a	600	2	33.2743	267.631	30.9875	28.1112	400.032	381.696	1800.65
1	8	or	a	600	2	39.9703	338.311	30.7828	27.8383	499.897	477.841	1800.24
1	8	or	a	600	2	45.6954	412.317	30.7499	27.7605	599.996	574.693	1801.16
1	8	or	a	600	2	52.284	578.477	30.8673	27.8462	800.287	770.879	1799.31
1	8	or	a	600	2	55.3245	754.874	31.0604	27.9945	1000.1	968.391	1798.94
1	8	or	a	600	2	57.1639	934.859	31.2562	28.1345	1200	1166.58	1801.3
1	8	or	a	600	2	57.5299	1216.01	31.4706	28.3104	1499.57	1464.77	1800.3
1	3	wh	a	400	1	31.2347	247.598	30.1322	27.5617	399.762	377.263	1800.95
1	3	wh	a	400	1	22.8417	189.198	30.0768	27.6669	299.941	283.545	1801.27
1	3	wh	a	400	1	13.6836	133.31	30.1533	27.4831	199.999	190.146	1800.64
1	3	wh	a	400	1	3.4064	82.8703	29.9056	28.74	98.5798	95.8084	1798.7
1	3	wh	a	400	1	-1.65031	54.033	30.1157	28.6841	49.2699	50.1124	1809.77
1	3	wh	a	400	1	30.7585	272.071	30.154	28.3574	399.695	377.225	1800.08
1	3	wh	a	400	1	31.6246	275.164	29.9652	28.5675	399.797	376.517	1801.97
1	3	wh	a	400	1	38.5135	343.2	29.9963	28.565	499.791	471.473	1800.99
1	3	wh	a	400	1	42.3827	424.953	30.0527	28.5611	599.893	568.496	1799.28
1	3	wh	a	400	1	46.4299	602.903	30.0643	28.5626	799.883	764.768	1799.46
1	3	wh	a	400	1	47.0668	791.541	30.1237	28.5623	999.814	963.292	1801.78
1	3	wh	a	400	1	47.7282	979.173	30.1927	28.2933	1199.72	1161.83	1800.08
1	3	wh	a	400	1	48.5813	1267.12	30.1555	28.2488	1499.84	1459.91	1801.8
1	3	ye	b	400	1	36.5445	269.283	30.6549	27.9431	400.046	379.808	1800.12
1	3	ye	b	400	1	27.3692	199.436	30.9804	27.9877	299.922	284.769	1800.32
1	3	ye	b	400	1	16.2607	138.772	31.1446	28.0621	200.009	190.899	1800.64
1	3	ye	b	400	1	4.21129	82.3531	31.2112	28.0359	99.9565	97.3556	1800.06
1	3	ye	b	400	1	-1.92785	54.7099	31.0443	27.8283	49.9031	50.615	1797.87
1	3	ye	b	400	1	35.4007	261.519	31.0235	27.8338	400.118	380.526	1800.11
1	3	ye	b	400	1	36.0321	253.888	31.2428	27.9905	399.973	380.078	1800.87
1	3	ye	b	400	1	43.8265	316.785	31.5279	28.3772	499.929	475.663	1801.38
1	3	ye	b	400	1	48.8324	379.507	31.8949	28.63	599.775	572.644	1797.5
1	3	ye	b	400	1	55.8588	524.445	32.2238	28.7974	799.777	768.378	1802.37
1	3	ye	b	400	1	59.159	674.352	32.5859	28.9621	1000.09	966.373	1798.66
1	3	ye	b	400	1	60.5097	822.909	32.9169	28.9585	1199.91	1164.99	1800.04
1	3	ye	b	400	1	60.096	1078.46	33.2028	29.1231	1499.8	1464.15	1801.59
1	16	gr	b	600	4	31.9474	278.481	29.9692	30.4276	400.374	382.406	1800.54
1	16	gr	b	600	4	23.0917	209.727	30.2254	27.6111	300.141	287.14	1800.35
1	16	gr	b	600	4	13.5229	146.349	30.0445	27.8456	200.018	192.31	1801.64
1	16	gr	b	600	4	3.69897	83.8971	29.9038	28.1253	100.116	97.8011	1798.64
1	16	gr	b	600	4	-1.60211	53.9962	29.8939	28.2726	50.0699	50.6318	1798.78
1	16	gr	b	600	4	30.3876	279.346	29.9437	28.2765	400.175	383.189	1798.12
1	16	gr	b	600	4	29.0656	280.781	30.0948	28.2616	400.067	383.761	1801.74
1	16	gr	b	600	4	40.6177	421.109	30.1883	27.2158	599.764	576.941	1800.61
1	16	gr	b	600	4	46.587	585.213	30.2064	26.641	799.766	773.212	1799.54
1	16	gr	b	600	4	46.2539	775.095	30.1871	26.2729	1000.13	973.053	1798.36
1	16	gr	b	600	4	49.8134	946.927	30.2064	26.1641	1199.81	1170.32	1797.64
1	16	gr	b	600	4	50.2238	1227.6	30.3195	26.3643	1500.06	1469.39	1797.72
1	16	wh	b	600	4	33.8848	272.868	29.9823	30.0442	399.915	381.135	1800.76
1	16	wh	b	600	4	25.9892	199.907	30.22	28.5383	300.162	285.78	1800.47
1	16	wh	b	600	4	14.9407	141.199	30.1766	27.9696	199.9	191.508	1799.56
1	16	wh	b	600	4	4.17609	82.0881	30.1897	27.4358	100.01	97.4581	1797.63
1	16	wh	b	600	4	-1.32267	53.0592	30.1644	27.4508	50.0492	50.4744	1797.8
1	16	wh	b	600	4	33.6702	264.885	30.3171	27.6602	400.108	381.511	1801.51
1	16	wh	b	600	4	34.2984	258.35	30.369	27.7299	399.818	380.957	1802.28
1	16	wh	b	600	4	41.8325	319.224	30.4985	27.8702	499.928	476.939	1802.39
1	16	wh	b	600	4	46.7929	384.828	30.5958	27.828	599.931	574.154	1798.03
1	16	wh	b	600	4	53.4444	527.389	30.8395	27.8641	800.163	770.437	1797.22
1	16	wh	b	600	4	56.1733	676.103	31.0601	27.7103	1000.05	968.47	1798.08
1	16	wh	b	600	4	57.6958	813.217	31.3738	27.8306	1200.06	1167.4	1798.29
1	16	wh	b	600	4	59.0523	1036.5	31.75	27.8485	1500.02	1466.14	1798.03
1	16	bl	b	600	4	32.4892	287.843	29.9547	30.0367	399.786	381.522	1802.41
1	16	bl	b	600	4	23.8059	215.196	30.2106	29.5347	299.934	286.507	1801.62
1	16	bl	b	600	4	15.0053	144.7	30.3001	28.4929	200.067	191.565	1799.76
1	16	bl	b	600	4	3.90069	83.8307	30.3602	28.2889	99.9188	97.4613	1797.75
1	16	bl	b	600	4	-1.85229	54.3115	30.394	28.2753	49.947	50.6119	1802.22
1	16	bl	b	600	4	31.6614	279.479	30.4959	28.3502	400.092	382.339	1801.03
1	16	bl	b	600	4	33.1262	269.532	30.669	28.2868	400.122	381.695	1800.05
1	16	bl	b	600	4	40.1159	340.302	30.8767	28.7298	499.922	477.509	1798.28
1	16	bl	b	600	4	45.5003	413.155	31.1225	29.0561	600.143	574.571	1801.82
1	16	bl	b	600	4	52.8033	568.338	31.4729	29.4097	800.215	770.101	1799.76
1	16	bl	b	600	4	57.0666	731.888	31.7954	29.5346	999.897	966.812	1798.01
1	16	bl	b	600	4	58.9519	897.142	32.2227	29.9014	1200.07	1165.29	1801.83
1	16	bl	b	600	4	60.1512	1162.52	32.5613	30.079	1499.82	1463.3	1800.77
1	16	ye	b	600	4	35.8448	262.915	32.1876	30.6944	400.023	380.088	1799.69
1	16	ye	b	600	4	26.5421	196.97	32.301	30.7197	300.019	285.262	1799.96
1	16	ye	b	600	4	16.0084	136.998	32.3328	30.6566	200.172	191.183	1800.52
1	16	ye	b	600	4	3.82922	82.5014	32.6188	30.8646	99.8847	97.4677	1797.75
1	16	ye	b	600	4	-2.21165	56.1219	32.8277	31.0403	50.0992	50.9385	1801.53
1	16	ye	b	600	4	34.938	255.881	32.9095	31.1292	400.104	380.695	1801.07
1	16	ye	b	600	4	35.2446	250.54	33.0886	31.3299	399.982	380.439	1801.22
1	16	ye	b	600	4	43.3279	311.461	33.1894	31.4282	499.963	475.93	1801.86
1	16	ye	b	600	4	49.0692	376.431	33.2295	30.4234	600.048	572.769	1802.13
1	16	ye	b	600	4	56.8295	532.075	33.1577	30.3642	799.965	767.983	1800.53
1	16	ye	b	600	4	60.8017	693.598	33.6481	31.568	999.818	964.902	1799.09
1	16	ye	b	600	4	63.0476	851.287	33.9122	31.2937	1200.2	1163.48	1800.13
1	16	ye	b	600	4	64.4413	1107.47	34.2707	31.8888	1499.84	1461.32	1798
1	16	pu	b	600	4	33.5721	251.58	33.8715	32.1636	400.059	381.25	1798.11
1	16	pu	b	600	4	24.1289	190.626	34.0105	32.2086	300.036	286.47	1797.04
1	16	pu	b	600	4	13.5285	136.979	34.1217	32.3431	200.345	192.574	1797.23
1	16	pu	b	600	4	1.88162	87.9793	34.2354	32.3882	99.822	98.3582	1796.45
1	16	pu	b	600	4	-3.17577	60.7772	33.8643	31.9619	49.9273	51.2522	1801.46
1	16	pu	b	600	4	32.3618	248.913	33.805	31.8797	399.82	381.708	1800.07
1	16	pu	b	600	4	33.1148	241.489	33.509	31.4604	400.046	381.635	1799.67
1	16	pu	b	600	4	40.6028	299.599	33.5718	31.3937	499.766	477.188	1797.6
1	16	pu	b	600	4	46.7597	360.599	33.6349	31.2915	599.988	573.904	1798.86
1	16	pu	b	600	4	54.7807	505.722	33.5831	31.1256	799.876	768.971	1800.16
1	16	pu	b	600	4	59.4497	654.363	33.4786	30.7737	1000.23	966.367	1800.57
1	16	pu	b	600	4	62.8977	815.552	33.7613	30.8716	1200.05	1163.63	1799.21
1	16	pu	b	600	4	65.6057	1062.61	33.9936	30.9152	1500.2	1461.33	1798.69
1	16	or	b	600	4	30.4296	271.092	32.4759	31.1702	400.166	382.912	1797.69
1	16	or	b	600	4	22.1172	203.721	32.3736	30.9924	300.279	287.733	1799.49
1	16	or	b	600	4	12.7335	143.969	32.2887	30.8481	200.121	192.756	1799.53
1	16	or	b	600	4	2.42295	86.7503	32.3562	30.8618	99.8968	98.1755	1798.65
1	16	or	b	600	4	-3.00338	59.2808	32.5544	31.0549	49.879	51.1115	1801.72
1	16	or	b	600	4	30.2797	264.24	32.7671	31.2543	400.246	383.138	1800.34
1	16	or	b	600	4	30.6517	257.942	33.0841	31.4867	400.126	382.865	1798.77
1	16	or	b	600	4	37.7457	320.788	33.1706	31.4959	500.029	478.809	1799.59
1	16	or	b	600	4	43.608	386.999	33.208	31.401	599.922	575.384	1800.52
1	16	or	b	600	4	51.2	540.933	33.274	31.4485	800.011	770.829	1800.59
1	16	or	b	600	4	55.0533	708.243	33.2775	31.3653	1000.02	968.122	1801.22
1	16	or	b	600	4	57.1069	881.502	33.3682	31.3125	1199.93	1166.25	1800.81
1	16	or	b	600	4	59.2955	1146.14	33.5051	31.3961	1499.96	1464.05	1800.28
1	12	ye	b	400	4	21.8441	195.457	33.9819	32.0646	300.031	287.715	1799.01
1	12	ye	b	400	4	12.4678	137.983	34.0265	31.9769	199.995	192.844	1800.56
1	12	ye	b	400	4	2.65248	83.8048	33.9994	31.8023	99.5733	97.7886	1801.84
1	12	ye	b	400	4	-2.43197	58.7781	33.8386	31.6034	49.9235	50.9067	1799.21
1	12	ye	b	400	4	30.5814	238.441	33.6784	31.2553	400.619	383.673	1801
1	12	ye	b	400	4	30.1659	235.75	33.4536	30.9197	399.857	383.182	1798.15
1	12	ye	b	400	4	37.7824	287.935	33.3788	30.6925	500.03	479.215	1798.44
1	12	ye	b	400	4	43.9457	342.285	33.5599	30.6946	600.01	575.789	1801.76
1	12	ye	b	400	4	51.9054	482.57	33.7779	30.8463	799.962	771.051	1799.36
1	12	ye	b	400	4	56.9966	632.466	34.0273	31.018	1000.01	967.899	1798.38
1	12	ye	b	400	4	59.2924	779.073	34.4184	31.2889	1199.98	1166.21	1801.82
1	12	ye	b	400	4	60.9888	1048.87	34.6902	31.5803	1499.72	1464.05	1800.94
1	16	gr	a	600	4	33.2163	277.551	30.9175	29.9765	399.896	381.204	1798.94
1	16	gr	a	600	4	24.2067	209.929	30.8882	29.9883	299.809	286.162	1799.3
1	16	gr	a	600	4	13.8423	147.052	30.9368	29.9902	199.856	191.908	1799.15
1	16	gr	a	600	4	3.21107	85.7988	31.0402	29.9719	100.084	97.9616	1799.4
1	16	gr	a	600	4	-2.40789	56.2538	31.1665	29.9885	49.7934	50.7344	1799.13
1	16	gr	a	600	4	33.6705	266.383	31.1939	29.9882	399.778	381.033	1799.03
1	16	gr	a	600	4	33.7148	263.236	31.3461	29.9882	399.648	380.899	1799.41
1	16	gr	a	600	4	41.3643	330.875	31.3862	29.9809	499.652	476.623	1800.41
1	16	gr	a	600	4	47.3333	405.071	31.3466	29.9767	599.802	573.351	1797.89
1	16	gr	a	600	4	52.6755	577.151	31.3557	29.9779	800.063	770.042	1797.9
1	16	gr	a	600	4	55.6464	757.861	31.342	29.9853	1000.52	968.155	1798.2
1	16	gr	a	600	4	57.7951	939.575	31.3635	29.9905	1200.32	1166.02	1798.43
1	16	gr	a	600	4	60.0688	1217.5	31.3661	29.9871	1500.77	1464.03	1798.82
1	16	wh	a	600	4	30.8311	281.11	31.3952	29.9805	400.185	382.844	1798.39
1	16	wh	a	600	4	22.1899	212.955	31.5875	29.9709	299.833	287.28	1802.14
1	16	wh	a	600	4	12.7867	147.963	31.6942	29.9746	200.036	192.671	1802.55
1	16	wh	a	600	4	1.70786	89.5816	31.7794	29.9889	99.3951	98.0606	1802.41
1	16	wh	a	600	4	-2.60452	57.5963	31.9467	29.976	50.1079	51.1511	1801.15
1	16	wh	a	600	4	30.1565	274.984	32.0097	29.9935	399.654	382.67	1799.56
1	16	wh	a	600	4	30.7154	269.507	32.1254	29.9829	399.291	382.06	1799.02
1	16	wh	a	600	4	37.0517	336.861	32.2423	29.986	499.828	479.02	1799.51
1	16	wh	a	600	4	42.1421	408.192	32.4165	29.9753	599.972	576.193	1797.59
1	16	wh	a	600	4	46.5278	573.347	32.5127	30.0104	799.882	773.114	1798.51
1	16	wh	a	600	4	48.095	753.314	32.5346	29.9883	1000.21	971.883	1798.93
1	16	wh	a	600	4	50.4679	924.994	32.6917	29.972	1200.17	1169.91	1798.03
1	16	wh	a	600	4	53.0404	1190.33	32.8204	29.979	1499.96	1467.31	1797.86
1	16	bl	a	600	4	32.7852	283.773	31.7076	29.9999	400	381.425	1801.96
1	16	bl	a	600	4	23.8554	214.095	31.7567	29.9826	299.691	286.14	1801.94
1	16	bl	a	600	4	13.7037	149.082	31.8004	29.9512	199.63	191.702	1801.79
1	16	bl	a	600	4	2.61203	87.93	32.0115	29.9728	99.9965	98.1519	1800.76
1	16	bl	a	600	4	-3.55883	59.7259	32.153	29.9899	49.8348	51.3364	1799.48
1	16	bl	a	600	4	32.8041	277.258	32.1842	29.995	399.672	381.227	1798.19
1	16	bl	a	600	4	33.82	274.024	32.2061	30.0281	399.443	380.485	1798.05
1	16	bl	a	600	4	41.6067	344.062	32.1936	29.9747	499.726	476.379	1798.47
1	16	bl	a	600	4	46.9439	422.02	32.1888	29.9626	599.694	573.182	1797.97
1	16	bl	a	600	4	53.7577	589.908	32.2246	30.0104	799.598	768.676	1797.79
1	16	bl	a	600	4	55.9255	772.443	32.2509	29.9789	999.913	966.935	1799.18
1	16	bl	a	600	4	59.9133	947.417	32.3311	29.9767	1198.7	1162.73	1797.98
1	16	bl	a	600	4	59.4631	1235.38	32.3505	29.9919	1500.51	1463.37	1798.3
1	16	or	a	600	4	30.895	264.755	32.7281	29.9635	400.046	382.615	1798.18
1	16	or	a	600	4	22.3904	200.693	32.8807	29.9773	299.847	287.143	1801.92
1	16	or	a	600	4	12.6745	142.071	32.9205	29.9897	199.92	192.571	1801.92
1	16	or	a	600	4	2.29421	86.7612	32.9318	29.9874	99.9893	98.3304	1801.81
1	16	or	a	600	4	-2.83123	59.3123	32.6895	29.9733	50.0026	51.1598	1801.04
1	16	or	a	600	4	32.1407	253.832	32.3764	29.965	400.226	382.281	1798.44
1	16	or	a	600	4	31.6509	252.535	32.2596	29.9803	399.188	381.529	1800.39
1	16	or	a	600	4	39.1559	317.529	32.1793	30.0155	500.118	478.255	1800.45
1	16	or	a	600	4	43.8733	388.617	32.4159	29.9805	599.802	575.111	1800.1
1	16	or	a	600	4	51.2161	547.379	32.5973	29.9945	800.043	770.708	1799.77
1	16	or	a	600	4	52.1088	732.739	32.7691	29.9816	999.92	969.156	1797.65
1	16	or	a	600	4	57.5183	897.19	32.9159	29.9895	1199.47	1165.05	1801.45
1	16	or	a	600	4	60.0372	1171.96	33.0071	29.9834	1499.53	1462.4	1801.13
1	16	pi	a	600	4	29.4216	287.176	32.0968	29.9669	399.944	383.052	1797.38
1	16	pi	a	600	4	21.1692	218.073	31.9337	29.9791	300.115	287.918	1800.18
1	16	pi	a	600	4	12.8633	148.945	31.8623	29.9879	200.063	192.573	1801.26
1	16	pi	a	600	4	2.50879	87.4396	32.2361	29.9749	99.8412	98.04	1801.83
1	16	pi	a	600	4	-2.46456	56.5367	32.0357	29.9669	50.0222	50.9729	1800.48
1	16	pi	a	600	4	30.1633	281.09	31.6624	29.9752	399.444	382.315	1799.16
1	16	pi	a	600	4	29.5733	281.874	31.5377	29.9819	399.312	382.506	1800.45
1	16	pi	a	600	4	36.255	354.576	31.4605	29.9841	500.019	479.364	1800.83
1	16	pi	a	600	4	41.269	430.623	31.5406	29.9942	600.217	576.551	1799.14
1	16	pi	a	600	4	46.4501	600.375	31.9101	29.9887	800.229	772.889	1799.47
1	16	pi	a	600	4	50.3738	771.78	32.3244	29.9859	999.965	969.593	1800.58
1	16	pi	a	600	4	51.5183	955.483	32.5779	29.988	1199.34	1167.34	1797.89
1	16	pi	a	600	4	53.7678	1227.83	32.8244	29.9772	1499.82	1465.3	1797.22
1	16	tu	a	600	4	32.5877	268.076	32.5177	29.9856	400.012	381.688	1801.7
1	16	tu	a	600	4	24.0757	202.381	32.5291	29.9692	300.914	287.366	1801.61
1	16	tu	a	600	4	13.6098	142.401	32.6479	29.98	200.075	192.268	1801.48
1	16	tu	a	600	4	2.68264	86.3008	32.7607	29.9761	100.127	98.2799	1801.62
1	16	tu	a	600	4	-2.96113	59.2008	32.7854	29.9767	49.9951	51.2172	1800.72
1	16	tu	a	600	4	33.347	258.981	32.7381	29.9887	400.041	381.474	1801.46
1	16	tu	a	600	4	33.5226	255.22	32.907	29.9821	399.995	381.348	1800.59
1	16	tu	a	600	4	42.1549	315.979	32.9336	29.9796	499.971	476.568	1800.21
1	16	tu	a	600	4	47.8843	385.517	33.0025	30.0198	600.198	573.515	1800.1
1	16	tu	a	600	4	53.4869	550.822	33.1082	30.0874	799.894	769.542	1797.22
1	16	tu	a	600	4	56.9431	715.941	33.3842	30.2176	999.839	967	1796.44
1	16	tu	a	600	4	59.1649	886.738	33.63	30.3297	1199.76	1165.08	1798.39
1	16	tu	a	600	4	60.162	1153	33.8747	30.5718	1499.69	1463.44	1798.26
1	16	ye	a	600	4	30.8804	257.455	33.9431	31.2191	399.917	382.591	1799.02
1	16	ye	a	600	4	22.871	192.52	33.958	31.1262	299.879	287.091	1800.16
1	16	ye	a	600	4	12.9222	137.242	34.0719	31.1144	199.861	192.525	1800.6
1	16	ye	a	600	4	2.59855	85.1779	34.1809	31.1064	100.16	98.422	1800.43
1	16	ye	a	600	4	-2.88387	60.3639	34.301	31.3172	49.888	51.1051	1799.93
1	16	ye	a	600	4	30.4679	252.388	34.3142	31.3302	400.096	383.233	1799.65
1	16	ye	a	600	4	30.6635	248.555	34.3208	31.2485	400.178	383.252	1800.7
1	16	ye	a	600	4	37.1433	308.97	34.3677	31.08	499.801	479.315	1800.4
1	16	ye	a	600	4	43.4631	373.686	34.4868	31.4023	599.806	575.795	1799.73
1	16	ye	a	600	4	49.8217	525.144	34.607	31.2722	799.766	771.912	1799.76
1	16	ye	a	600	4	54.2762	686.665	34.6964	31.2326	1000.14	969.403	1799.59
1	16	ye	a	600	4	56.2414	855.296	34.8545	31.4496	1200.03	1167.69	1799.65
1	16	ye	a	600	4	59.2806	1104.47	35.0804	31.4328	1500.41	1465.7	1798.8
1	16	pu	a	600	4	30.5803	252.903	33.4091	30.3882	399.917	382.802	1799.97
1	16	pu	a	600	4	21.9842	191.636	33.4873	30.3193	300.035	287.697	1799.68
1	16	pu	a	600	4	12.3737	136.082	33.66	30.3147	199.984	192.897	1798.71
1	16	pu	a	600	4	2.22691	85.7225	33.746	30.3654	100.031	98.4572	1798.71
1	16	pu	a	600	4	-2.5083	59.6355	33.8852	30.4576	50.0586	51.0788	1799.04
1	16	pu	a	600	4	29.0208	245.431	33.7286	30.2057	400.221	383.998	1800.88
1	16	pu	a	600	4	29.7084	238.514	33.783	30.1117	400.066	383.527	1800.1
1	16	pu	a	600	4	37.3362	293.51	33.8141	30.0194	500.077	479.332	1799.87
1	16	pu	a	600	4	43.7458	354.746	33.7851	29.9864	600.025	575.69	1800.14
1	16	pu	a	600	4	50.44	508.077	33.733	30.0064	800.326	771.875	1800.76
1	16	pu	a	600	4	54.2669	667.384	33.8474	29.9812	1000.46	969.38	1800.39
1	16	pu	a	600	4	57.8586	829.296	33.938	29.9947	1200.21	1166.64	1800.1
1	16	pu	a	600	4	64.397	1072.24	33.9901	29.9959	1499.86	1461.92	1799.89
1	15	gr	a	600	3	30.0672	263.513	30.4386	27.2419	400.035	383.666	1799.34
1	15	gr	a	600	3	22.3295	195.905	30.3635	26.5409	299.946	287.869	1798.56
1	15	gr	a	600	3	13.6791	135.964	30.4531	26.4087	199.887	192.458	1801.41
1	15	gr	a	600	3	3.75978	81.429	30.6615	26.4713	99.9068	97.729	1800.14
1	15	gr	a	600	3	-1.41382	54.7345	30.6827	26.4763	50.0122	50.5711	1799.58
1	15	gr	a	600	3	27.5238	276.336	30.7465	26.6077	400.525	385.616	1800.94
1	15	gr	a	600	3	30.6386	261.888	30.8729	26.7028	399.966	383.519	1800.01
1	15	gr	a	600	3	37.261	330.171	30.8797	26.7293	499.723	479.719	1800.07
1	15	gr	a	600	3	42.4353	405.952	31.0043	26.8388	599.98	577.117	1799.61
1	15	gr	a	600	3	48.6961	571.522	30.9095	26.7582	800.347	773.89	1798.52
1	15	gr	a	600	3	51.6645	754.626	31.0691	26.9007	999.695	971.179	1798.82
1	15	gr	a	600	3	54.0504	938.45	31.112	26.9136	1200.19	1169.96	1798.32
1	15	gr	a	600	3	54.6837	1230.44	31.0547	26.8763	1500.21	1468.82	1798.37
1	15	ye	b	600	3	27.1729	281.784	30.7657	28.2224	400.066	384.886	1798.3
1	15	ye	b	600	3	20.0791	210.462	30.9648	28.2025	299.871	288.663	1800.46
1	15	ye	b	600	3	12.0772	145.608	31.1617	28.3565	199.969	193.145	1799.29
1	15	ye	b	600	3	2.76097	85.8047	31.3459	28.5379	99.8379	98.0527	1798.88
1	15	ye	b	600	3	-1.821	55.5876	31.3002	28.5202	50.1322	50.8353	1798.77
1	15	ye	b	600	3	25.0174	290.688	31.1953	28.5028	400.437	386.352	1798.57
1	15	ye	b	600	3	27.0783	277.925	31.228	28.4619	399.945	384.875	1798.57
1	15	ye	b	600	3	33.1215	348.024	31.1693	28.4173	500.369	481.926	1798.46
1	15	ye	b	600	3	36.7328	425.058	31.3228	28.5888	599.865	579.244	1798.03
1	15	ye	b	600	3	42.3502	588.877	31.3872	28.6247	799.975	775.819	1798.49
1	15	ye	b	600	3	45.4126	759.518	31.4728	28.619	1000.01	973.662	1801.37
1	15	ye	b	600	3	45.8786	942.167	31.5137	28.5755	1200.21	1173	1799.42
1	15	ye	b	600	3	46.9289	1218.58	31.4918	28.4947	1500.46	1471.78	1799
1	15	or	a	600	3	32.1376	264.464	31.674	29.3224	399.902	382.233	1799.78
1	15	or	a	600	3	23.1397	200.509	31.9421	29.5583	300.005	287.205	1798.07
1	15	or	a	600	3	13.5597	139.809	32.0107	29.6258	199.882	192.29	1801.1
1	15	or	a	600	3	3.14387	84.2583	32.0097	29.5878	99.9884	98.0075	1801.63
1	15	or	a	600	3	-1.78208	55.5685	31.8554	29.4036	50.139	50.8249	1799.67
1	15	or	a	600	3	29.6726	270.9	31.8185	29.4133	400.573	384.149	1799.03
1	15	or	a	600	3	32.614	256.375	31.8999	29.5069	400.186	382.293	1798.3
1	15	or	a	600	3	40.0442	318.856	32.0412	29.7007	499.857	477.849	1799.3
1	15	or	a	600	3	46.1667	384.717	32.0885	29.7134	600.035	574.609	1799.12
1	15	or	a	600	3	55.2137	534.615	32.3047	29.992	799.645	768.853	1801.04
1	15	or	a	600	3	59.8178	694.011	32.4153	30.0287	999.98	966.199	1800.75
1	15	or	a	600	3	63.2358	860.59	32.5094	30.0866	1200.35	1164.15	1801.37
1	15	or	a	600	3	66.6622	1113.91	32.6621	30.1766	1498.65	1459.72	1801.17
1	15	pu	a	600	3	32.7015	259.33	32.6215	29.9983	399.956	381.929	1799.94
1	15	pu	a	600	3	23.8025	195.015	32.7155	29.8578	299.997	286.873	1799.87
1	15	pu	a	600	3	14.0207	137.098	32.8053	29.9491	199.92	192.094	1799.55
1	15	pu	a	600	3	3.48043	83.1164	32.8116	29.826	100.282	98.1266	1799.31
1	15	pu	a	600	3	-2.08011	56.4306	32.8542	29.9548	49.9899	50.8124	1799.52
1	15	pu	a	600	3	30.6139	268.234	32.7137	29.9434	400.442	383.467	1799.41
1	15	pu	a	600	3	33.4128	257.724	32.5766	29.7868	399.754	381.392	1799.53
1	15	pu	a	600	3	41.9295	321.186	32.4419	29.6039	499.897	476.896	1800.34
1	15	pu	a	600	3	48.3626	392.077	32.3158	29.514	600.213	573.629	1801.22
1	15	pu	a	600	3	57.0974	547.102	32.3463	29.4862	800.092	768.348	1801.27
1	15	pu	a	600	3	61.3152	720.84	32.3574	29.4844	999.949	965.326	1800.78
1	15	pu	a	600	3	64.3337	898.691	32.4472	29.5535	1200.16	1163.24	1800.53
1	15	pu	a	600	3	65.8172	1176.23	32.5862	29.6381	1500.02	1461.15	1799.73
1	15	tu	a	600	3	30.7928	261.382	32.5156	29.9725	399.964	382.891	1800.98
1	15	tu	a	600	3	21.9834	195.727	32.7591	30.1016	300.019	287.802	1801.09
1	15	tu	a	600	3	11.7438	140.455	32.9489	30.2346	199.076	192.4	1800.49
1	15	tu	a	600	3	2.63843	84.857	33.0343	30.3636	100.012	98.283	1800.34
1	15	tu	a	600	3	-2.13881	57.4564	33.1335	30.4347	49.8848	50.7451	1800.22
1	15	tu	a	600	3	27.9185	264.49	33.1268	30.5253	400.449	384.886	1799.64
1	15	tu	a	600	3	30.1095	248.297	33.147	30.4678	400.056	383.464	1799.53
1	15	tu	a	600	3	37.5272	302.156	33.212	30.4819	499.953	479.328	1799.43
1	15	tu	a	600	3	42.7262	363.053	33.3735	30.5744	599.971	576.423	1798.57
1	15	tu	a	600	3	51.5542	488.68	33.5744	30.6798	800.147	771.597	1801.46
1	15	tu	a	600	3	56.3627	633.085	33.635	30.6671	999.806	968.305	1800.69
1	15	tu	a	600	3	60.4148	762.308	33.8772	30.7444	1200.15	1166.21	1800.06
1	15	tu	a	600	3	65.0158	970.505	34.2925	30.9733	1500.21	1463.28	1799.9
1	15	wh	a	600	3	27.1159	244.73	33.8509	30.6662	400.104	384.986	1800.75
1	15	wh	a	600	3	19.3222	186.12	33.9305	30.6968	299.998	289.181	1800.41
1	15	wh	a	600	3	10.5767	135.545	33.8578	30.6135	199.907	193.855	1800.53
1	15	wh	a	600	3	1.66275	87.1757	33.9978	30.8379	99.9003	98.6635	1798.21
1	15	wh	a	600	3	-2.98528	62.8901	34.0926	30.9866	50.0436	51.3204	1799.13
1	15	wh	a	600	3	24.2678	264.246	33.9287	31.013	400.422	386.61	1799.93
1	15	wh	a	600	3	28.2659	243.224	33.8154	30.9542	399.989	384.205	1800.3
1	15	wh	a	600	3	35.9065	297.979	33.7133	30.9087	500.145	480.169	1799.51
1	15	wh	a	600	3	41.9656	361.739	33.7646	31.0858	600.28	576.86	1799.9
1	15	wh	a	600	3	50.7902	502.387	33.7849	31.0802	800.091	771.474	1798.76
1	15	wh	a	600	3	56.0918	633.368	34.0417	31.0869	999.65	968.101	1801.78
1	15	wh	a	600	3	57.9181	805.439	34.2693	31.2183	1200.26	1167.04	1801.62
1	15	wh	a	600	3	60.5406	1053.22	34.4351	31.3502	1500.17	1464.72	1800.46
1	15	pi	a	600	3	23.9654	226.5	34.2395	30.6248	399.797	386.496	1799.89
1	15	pi	a	600	3	17.0634	182.87	33.9689	30.4961	299.711	290.155	1800.15
1	15	pi	a	600	3	10.2027	133.39	33.7594	30.3905	200.048	194.237	1799.38
1	15	pi	a	600	3	1.54234	87.6059	33.5772	30.2601	99.8669	98.7247	1799.49
1	15	pi	a	600	3	-2.18026	59.0278	33.4523	30.1668	49.8589	50.7559	1799.69
1	15	pi	a	600	3	24.3507	268.643	33.3197	30.2372	400.575	386.83	1799.05
1	15	pi	a	600	3	27.6567	248.302	33.3562	30.2383	399.968	384.599	1799.42
1	15	pi	a	600	3	34.1302	300.646	33.4457	30.2327	500.019	481.115	1799.33
1	15	pi	a	600	3	39.5815	357.976	33.3324	30.0281	599.875	577.984	1799.98
1	15	pi	a	600	3	46.9969	487.581	33.3141	29.8974	799.97	773.859	1801.19
1	15	pi	a	600	3	52.3742	631.415	33.2864	29.7817	999.959	970.65	1801.64
1	15	pi	a	600	3	55.6794	763.373	33.5601	29.7304	1200.13	1168.77	1799.08
1	15	pi	a	600	3	58.4222	1009.37	33.7099	29.7492	1500.01	1466.51	1798.96
1	7	or	b	400	2	31.3484	276.441	32.0108	29.5629	400.126	382.431	1800.07
1	7	or	b	400	2	23.3439	204.249	32.1979	29.5762	299.867	286.722	1799.62
1	7	or	b	400	2	13.8217	142.664	32.3153	29.6787	199.984	192.084	1799.16
1	7	or	b	400	2	3.38376	84.2222	32.4198	29.8039	100.065	97.8649	1799.01
1	7	or	b	400	2	-2.33494	56.541	32.6894	30.0747	50.0105	50.9099	1798
1	7	or	b	400	2	28.1591	271.753	33.028	30.2726	400.696	384.773	1801.56
1	7	or	b	400	2	31.3117	258.107	33.2653	30.5216	400.154	382.654	1801.19
1	7	or	b	400	2	38.9707	324.389	33.3539	30.6768	499.944	478.137	1800.27
1	7	or	b	400	2	44.3516	397.207	33.3158	30.6335	599.948	575.041	1800.41
1	7	or	b	400	2	51.2666	556.751	33.3408	30.5962	800.101	770.884	1800.77
1	7	or	b	400	2	53.4585	727.891	33.4509	30.6154	999.232	968.119	1800.67
1	7	or	b	400	2	54.953	904.465	33.5817	30.6224	1200.1	1167.42	1800.5
1	7	or	b	400	2	58.6155	1155.9	33.7726	30.6805	1499.74	1464.15	1800.21
1	7	pu	a	400	2	31.0112	278.18	32.7294	30.3867	400.031	382.351	1799.16
1	7	pu	a	400	2	22.8799	208.012	32.7008	30.3154	299.817	286.749	1799.68
1	7	pu	a	400	2	13.3913	144.777	32.5095	30.0539	199.819	192.045	1799.71
1	7	pu	a	400	2	3.06155	85.2496	32.2587	29.7158	99.9777	97.9036	1801.21
1	7	pu	a	400	2	-2.14758	55.583	31.9932	29.3727	49.9129	50.7078	1799.66
1	7	pu	a	400	2	27.8208	286.32	31.666	29.071	400.573	384.606	1799.8
1	7	pu	a	400	2	31.4377	270.586	31.4409	28.7573	400.063	382.36	1800.84
1	7	pu	a	400	2	37.6268	340.402	31.4033	28.6208	500.031	478.772	1800.88
1	7	pu	a	400	2	42.15	411.492	31.5476	28.6264	600.117	576.23	1801
1	7	pu	a	400	2	48.4517	569.286	31.7185	28.7093	800.028	772.119	1800.65
1	7	pu	a	400	2	51.7848	735.629	31.9284	28.8316	1000.15	969.777	1800.49
1	7	pu	a	400	2	53.211	912.762	32.1069	28.9635	1200.09	1168.2	1799.43
1	7	pu	a	400	2	57.5171	1166.93	32.3215	29.0664	1500.07	1464.9	1798.97
1	4	bl	a	600	1	32.339	267.316	30.2075	28.4452	399.869	381.769	1798.58
1	4	bl	a	600	1	23.5996	202.229	30.113	28.2008	300.039	286.824	1798.95
1	4	bl	a	600	1	14.1988	141.038	30.2858	27.8823	199.838	191.792	1798.9
1	4	bl	a	600	1	3.8661	82.9058	30.5827	28.1724	100.029	97.6079	1800.24
1	4	bl	a	600	1	-1.64757	53.9471	30.557	28.14	49.9905	50.5654	1801.52
1	4	bl	a	600	1	28.4945	291.272	30.2379	27.8933	400.544	384.429	1800.5
1	4	bl	a	600	1	33.0341	276.352	30.0776	27.7465	399.993	381.625	1800.83
1	4	bl	a	600	1	38.2919	356.763	30.1432	27.8893	500.143	478.642	1799.67
1	4	bl	a	600	1	45.26	430.419	30.6586	28.5278	600.015	574.446	1800.03
1	4	bl	a	600	1	51.3279	597.631	31.1107	28.9756	800.058	770.482	1800.46
1	4	bl	a	600	1	54.9472	772.984	31.4785	29.4018	999.879	967.604	1799.4
1	4	bl	a	600	1	56.6343	953.134	31.9744	29.9613	1199.82	1165.72	1799.54
1	4	ye	b	600	1	37.7081	272.404	31.727	29.9115	399.987	378.888	1799.43
1	4	ye	b	600	1	28.2713	202.825	31.6969	29.8759	299.899	284.067	1799.62
1	4	ye	b	600	1	16.888	140.232	31.6534	29.7756	199.967	190.385	1798.85
1	4	ye	b	600	1	4.25797	82.7758	31.6445	29.6895	99.9808	97.2755	1799.96
1	4	ye	b	600	1	-1.9602	54.6225	31.5042	29.4983	50.1317	50.8209	1800.44
1	4	ye	b	600	1	33.8878	270.465	31.312	29.2345	400.759	381.707	1801.24
1	4	ye	b	600	1	36.1713	256.254	31.5851	29.4298	400.234	380.061	1799.76
1	4	ye	b	600	1	43.8047	325.881	31.7287	29.6415	499.963	475.395	1798.55
1	4	ye	b	600	1	50.2151	397.65	31.7882	29.6859	599.944	571.659	1800.99
1	4	ye	b	600	1	57.0334	559.609	31.7342	29.5607	799.812	767.185	1801.33
1	4	ye	b	600	1	60.4371	730.972	31.8177	29.5582	1000.26	965.007	1799.07
1	4	ye	b	600	1	60.7014	908.003	32.0942	29.7513	1200.71	1164.47	1798.12
1	4	ye	b	600	1	59.3641	1188.83	32.4047	29.9156	1506.13	1469.3	1800.51
1	4	or	a	600	1	29.0097	283.717	32.2991	30.2816	399.938	383.411	1801.28
1	4	or	a	600	1	21.0992	214.111	32.3805	30.2562	300.088	288.06	1801.02
1	4	or	a	600	1	12.3048	148.284	32.4533	30.2238	199.953	192.838	1801.12
1	4	or	a	600	1	2.13496	88.8116	32.4967	30.192	100.034	98.4849	1800.99
1	4	or	a	600	1	-2.92718	58.7665	32.5803	30.2387	50.0093	51.2247	1801.04
1	4	or	a	600	1	25.8199	290.859	32.6893	30.3697	400.628	385.867	1800.44
1	4	or	a	600	1	28.7054	273.849	32.8862	30.4458	399.798	383.677	1799.77
1	4	or	a	600	1	35.1976	338.678	32.9143	30.4199	500.023	480.333	1800.14
1	4	or	a	600	1	39.7994	410.796	32.9003	30.3997	600.138	577.828	1799.94
1	4	or	a	600	1	45.5907	565.198	33.0282	30.4512	799.859	773.981	1799.81
1	4	or	a	600	1	49.2615	728.814	33.2409	30.5237	1000.03	971.628	1798.77
1	4	or	a	600	1	54.1294	1152.82	33.6877	30.6656	1506.97	1474.75	1800.98
1	15	gr	b	600	3	29.8336	280.755	30.1518	29.8913	400.071	383.678	1799.84
1	15	gr	b	600	3	22.2177	207.853	30.2608	28.3004	300.067	287.932	1799.35
1	15	gr	b	600	3	13.244	144.966	30.0501	27.8967	199.923	192.654	1800.14
1	15	gr	b	600	3	3.89239	82.8685	30.0931	27.8961	99.9487	97.6841	1800.08
1	15	gr	b	600	3	-1.43961	54.3244	30.1234	27.3802	50.0112	50.5725	1799.61
1	15	gr	b	600	3	29.5694	281.693	29.9821	27.593	399.947	383.985	1800.08
1	15	gr	b	600	3	28.2227	283.766	30.1113	27.6205	399.815	384.549	1800.4
1	15	gr	b	600	3	34.6762	352.188	30.1022	27.4536	499.96	481.248	1801.86
1	15	gr	b	600	3	39.1295	430.749	30.1474	27.4688	599.989	578.797	1800.87
1	15	gr	b	600	3	46.7577	579.742	30.1487	26.6783	799.738	774.373	1800.09
1	15	gr	b	600	3	50.0027	761.918	30.1027	26.4056	999.708	972.256	1799.84
1	15	gr	b	600	3	51.4431	957.892	30.1227	26.6554	1199.85	1171.1	1799.99
1	15	gr	b	600	3	54.056	1223.48	30.1432	26.2291	1500.21	1469.64	1798.49
1	15	ye	a	600	3	30.7588	279.478	30.1557	28.7506	400.05	383.157	1799.28
1	15	ye	a	600	3	22.8139	208.336	30.1737	27.9677	300.071	287.563	1799.66
1	15	ye	a	600	3	13.6907	143.617	30.1485	27.2839	199.995	192.434	1798.73
1	15	ye	a	600	3	3.88573	83.3699	29.9497	26.8388	99.6445	97.3013	1799.95
1	15	ye	a	600	3	-1.17554	52.8174	29.9023	26.9935	49.9673	50.3587	1800.12
1	15	ye	a	600	3	30.8512	275.357	29.8472	27.1947	399.508	382.635	1799.23
1	15	ye	a	600	3	29.6762	275.932	29.9148	27.1939	400.036	383.786	1800.13
1	15	ye	a	600	3	35.1651	347.821	29.994	27.1926	500.155	480.836	1799.87
1	15	ye	a	600	3	39.8871	420.718	30.0575	27.1963	600.223	578.231	1799.75
1	15	ye	a	600	3	46.6465	581.907	30.0534	27.1943	800.082	774.068	1800.26
1	15	ye	a	600	3	47.8154	762.79	30.1136	27.2023	1000.08	972.849	1800.58
1	15	ye	a	600	3	50.8251	921.036	30.2485	25.8618	1199.9	1170.75	1798.34
1	15	ye	a	600	3	52.7833	1201.85	30.0778	25.9121	1499.95	1468.98	1800.46
1	15	bl	b	600	3	27.2662	270.919	30.3232	27.3892	399.696	384.513	1798.95
1	15	bl	b	600	3	20.3942	203.634	30.0688	26.9772	299.909	288.57	1801.2
1	15	bl	b	600	3	11.9254	143.031	29.8983	26.9925	199.778	193.056	1800.94
1	15	bl	b	600	3	2.98732	84.3883	29.9172	26.9911	100.029	98.1344	1798.3
1	15	bl	b	600	3	-1.76324	55.405	29.8283	27.1675	49.9433	50.6149	1802.13
1	15	bl	b	600	3	27.9444	276.261	29.7763	28.5086	399.824	384.233	1799.84
1	15	bl	b	600	3	27.8008	274.523	29.9877	28.5537	399.948	384.413	1800.49
1	15	bl	b	600	3	33.9399	341.728	30.1018	28.3936	500.128	481.145	1800.38
1	15	bl	b	600	3	38.0113	409.553	30.316	26.8475	600.386	579.25	1798.19
1	15	bl	b	600	3	46.1994	565.07	30.1236	26.3578	800.051	774.182	1801.41
1	15	bl	b	600	3	47.9315	743.393	30.1134	26.3639	1000.22	972.885	1800.85
1	15	bl	b	600	3	49.2066	919.237	30.1401	26.366	1200.46	1171.95	1800.04
1	15	bl	b	600	3	53.091	1177.17	30.1636	26.1625	1498.51	1467.24	1799.29
1	15	or	b	600	3	20.5142	186.961	30.4124	25.7615	299.919	288.705	1801.28
1	15	or	b	600	3	12.3153	132.801	30.332	25.5562	199.954	193.155	1799.8
1	15	or	b	600	3	3.45187	80.3396	30.1623	25.3718	100.026	97.9704	1800.63
1	15	or	b	600	3	-1.2467	54.2627	30.1743	25.2919	49.959	50.4107	1799.64
1	15	or	b	600	3	29.3038	258.185	29.7779	25.5694	399.975	384	1798.09
1	15	or	b	600	3	29.8782	253.356	29.9159	25.7358	399.984	383.712	1800.37
1	15	or	b	600	3	35.3617	316.667	30.0666	25.7358	500.011	480.706	1798.69
1	15	or	b	600	3	40.6913	373.026	30.3729	25.5716	600.104	577.874	1798.99
1	15	or	b	600	3	48.0529	520.07	30.542	25.6701	799.963	773.441	1800.57
1	15	or	b	600	3	52.5411	673.048	30.6226	25.6155	999.946	970.679	1801.75
1	15	or	b	600	3	55.3779	831.665	30.6686	25.5917	1200.51	1169.38	1798.74
1	15	or	b	600	3	57.5601	1069.12	30.7919	25.4164	1499.9	1467.15	1801.88
1	15	pu	b	600	3	31.3663	258.362	30.4887	26.9442	399.9	382.646	1799.6
1	15	pu	b	600	3	23.384	192.719	30.4246	26.152	299.918	287.082	1795.12
1	15	pu	b	600	3	14.1852	132.639	30.466	25.9201	199.956	192.124	1795.2
1	15	pu	b	600	3	3.76494	80.237	30.3889	25.7065	99.837	97.5914	1798.71
1	15	pu	b	600	3	-1.5065	54.9399	30.4433	25.7033	50.0188	50.5833	1795.18
1	15	pu	b	600	3	30.9566	250.145	30.5287	25.7755	399.973	383.107	1795.17
1	15	pu	b	600	3	30.9778	244.089	30.7823	25.918	399.876	383.015	1796.95
1	15	pu	b	600	3	37.8678	301.343	30.967	25.9975	499.933	479.326	1796.54
1	15	pu	b	600	3	43.3084	364.919	31.0981	26.0382	599.847	576.214	1796.2
1	15	pu	b	600	3	51.273	506.696	31.2127	25.9977	799.966	771.762	1796.92
1	15	pu	b	600	3	56.1997	660.083	31.3182	25.9553	1000.13	968.893	1796.45
1	15	pu	b	600	3	59.3642	818.46	31.499	25.9341	1200.07	1166.68	1797.04
1	15	pu	b	600	3	61.6973	1074.54	31.5936	25.8764	1499.8	1464.43	1796.87
1	15	wh	b	600	3	21.3012	215.644	32.4989	26.5049	399.996	388.298	1794.28
1	15	wh	b	600	3	14.6743	168.415	32.6509	26.4007	300.088	291.979	1796.83
1	15	wh	b	600	3	8.17292	124.327	32.7244	26.3577	199.908	195.309	1795.8
1	15	wh	b	600	3	1.46666	83.7299	32.7148	26.2961	100.068	99.0747	1794.46
1	15	wh	b	600	3	-1.68459	61.2181	32.7855	26.4424	49.9395	50.6436	1793.56
1	15	wh	b	600	3	21.4374	215.858	32.5908	26.4308	400.325	388.557	1794.86
1	15	wh	b	600	3	21.6978	213.526	32.6498	26.5214	400.091	388.192	1793.86
1	15	wh	b	600	3	27.7399	254.629	32.7964	26.6291	499.918	484.766	1793.97
1	15	wh	b	600	3	32.6229	305.897	32.8226	26.6956	600.012	582.195	1796.01
1	15	wh	b	600	3	41.3369	423.768	33.0272	26.9544	799.938	777.228	1794.5
1	15	wh	b	600	3	46.8973	555.764	33.1843	27.0696	1000.05	974.062	1793.07
1	15	wh	b	600	3	49.6438	692.23	33.3524	27.1645	1200.05	1172.28	1794.17
1	15	wh	b	600	3	52.2708	916.592	33.3433	27.0901	1499.91	1470.31	1796.71
1	15	pi	b	600	3	25.6989	248.886	32.0224	27.5896	399.955	385.653	1794.28
1	15	pi	b	600	3	18.8977	190.915	32.0753	27.5883	299.941	289.364	1793.33
1	15	pi	b	600	3	11.332	135.664	32.0004	27.5758	200.079	193.638	1794.14
1	15	pi	b	600	3	2.32595	84.8848	31.8748	27.4931	99.9888	98.421	1793.15
1	15	pi	b	600	3	-1.73972	56.1781	31.5859	27.21	50.0332	50.6924	1796.38
1	15	pi	b	600	3	27.499	262.144	31.3216	27.1281	399.997	384.646	1795.48
1	15	pi	b	600	3	27.7821	258.359	31.4055	27.1565	399.914	384.433	1794.79
1	15	pi	b	600	3	34.0839	319.4	31.4715	27.1493	500.033	481.065	1793.13
1	15	pi	b	600	3	40.1857	378.262	31.5688	27.1591	599.875	577.541	1793.62
1	15	pi	b	600	3	48.2762	525.088	31.8073	27.3864	800.205	773.064	1795.83
1	15	pi	b	600	3	53.327	677.445	31.9654	27.4425	1000.06	969.734	1795.19
1	15	pi	b	600	3	56.5339	833.609	32.0884	27.4233	1199.75	1167.24	1795.85
1	15	pi	b	600	3	60.0949	1077.08	32.085	27.2709	1500.24	1465.2	1794
1	8	ye	a	600	2	36.8968	261.983	30.8093	27.554	400.1	379.789	1798.66
1	8	ye	a	600	2	27.56	195.569	30.9707	26.8977	299.8	284.699	1799.52
1	8	ye	a	600	2	16.8865	135.717	31.0182	26.637	200.056	190.776	1799.97
1	8	ye	a	600	2	4.76629	80.4904	30.9693	26.3618	99.8482	97.0593	1801.69
1	8	ye	a	600	2	-1.47492	53.6469	30.9151	26.0823	49.9324	50.4653	1801.48
1	8	ye	a	600	2	34.9841	261.719	30.9236	25.9088	400.01	381.069	1799.87
1	8	ye	a	600	2	33.2303	242.215	31.6886	26.7994	400.206	381.945	1799.72
1	8	ye	a	600	2	40.2415	295.165	32.0012	26.9342	500.105	478.018	1799.13
1	8	ye	a	600	2	45.1921	354.832	32.2704	27.0366	599.973	575.098	1800.06
1	8	ye	a	600	2	53.531	500.576	32.1513	26.9418	799.956	770.235	1801.34
1	8	ye	a	600	2	58.6865	651.648	32.2269	26.953	1000.02	967.091	1800.41
1	8	ye	a	600	2	60.521	815.157	32.3437	26.9856	1199.89	1165.42	1799.46
1	8	ye	a	600	2	57.6988	1072.31	31.9579	26.6251	1498.33	1464.83	1799.66
1	8	tu	a	600	2	28.7818	267.609	30.503	27.4426	402.19	385.988	1798.28
1	8	tu	a	600	2	22.593	192.449	30.6416	26.8213	301.236	288.621	1800.95
1	8	tu	a	600	2	12.8211	134.755	30.7383	26.471	200.094	192.834	1800.44
1	8	tu	a	600	2	2.80477	82.8832	31.0138	26.4824	99.909	98.0803	1800.14
1	8	tu	a	600	2	-2.07364	57.7076	31.3135	26.5257	49.8335	50.6508	1798.77
1	8	tu	a	600	2	27.9306	237.503	31.4241	26.3898	400.08	384.577	1799.82
1	8	tu	a	600	2	26.9812	230.785	31.7321	26.5288	399.901	384.912	1800.3
1	8	tu	a	600	2	32.3579	273.842	32.0851	26.6502	499.806	481.889	1799.46
1	8	tu	a	600	2	35.9434	317.023	32.6458	26.9089	599.955	580.041	1799.6
1	8	tu	a	600	2	41.607	409.819	33.3203	27.2034	800.059	776.951	1799.79
1	8	tu	a	600	2	45.921	505.421	33.8076	27.334	1000.21	974.638	1798.93
1	8	tu	a	600	2	45.1032	599.376	34.5212	27.578	1199.76	1174.47	1797.93
1	8	tu	a	600	2	48.4427	752.197	34.9267	27.7413	1499.66	1472.34	1800.52
1	8	gr	b	600	2	31.1906	280.485	30.4763	27.7944	400.152	382.534	1798.02
1	8	gr	b	600	2	23.1826	209.882	30.4132	27.3784	300.023	286.95	1793.9
1	8	gr	b	600	2	13.907	144.537	30.3971	27.1638	200.026	192.098	1794.11
1	8	gr	b	600	2	3.86128	82.8035	30.4458	27.1032	99.9462	97.5248	1793.78
1	8	gr	b	600	2	-1.7747	54.7296	30.4972	26.9892	50.0522	50.6903	1794.38
1	8	gr	b	600	2	28.9702	270.92	30.6082	26.899	399.789	383.544	1794.71
1	8	gr	b	600	2	30.0011	263.188	30.5698	26.6986	399.883	383.175	1801.02
1	8	gr	b	600	2	36.671	334.608	30.2478	26.4013	500.065	479.621	1799.41
1	8	gr	b	600	2	40.7855	414.689	30.0158	26.1357	600.006	577.109	1801.41
1	8	gr	b	600	2	45.8898	588.463	29.7834	27.0402	800.173	773.866	1800.3
1	8	gr	b	600	2	47.9066	764.739	29.9206	27.2313	999.948	971.804	1801.64
1	8	gr	b	600	2	48.2351	950.47	29.966	27.2282	1199.7	1170.56	1800.19
1	8	gr	b	600	2	50.1762	1219.75	30.023	27.2264	1500.09	1468.88	1800.96
1	4	tu	a	600	1	33.8591	230.864	30.2001	27.9078	399.822	381.328	1799.63
1	4	tu	a	600	1	25.1667	172.303	30.105	27.6247	300.038	286.319	1799.05
1	4	tu	a	600	1	14.8993	122.396	30.1164	27.4659	199.958	191.762	1799.35
1	4	tu	a	600	1	4.49454	74.9663	30.1315	26.5335	100.127	97.5084	1799.99
1	4	tu	a	600	1	-0.710078	51.6202	30.2264	25.4356	50.0444	50.2088	1798.76
1	4	tu	a	600	1	32.5811	231.113	30.078	24.9363	400.004	382.312	1798.86
1	4	tu	a	600	1	31.65	225.534	29.9513	24.9505	399.755	382.639	1800.91
1	4	tu	a	600	1	36.1447	267.648	30.1541	24.5828	500.173	480.683	1800.62
1	4	tu	a	600	1	39.5423	319.647	30.1318	24.026	599.941	578.626	1800.37
1	4	tu	a	600	1	47.3803	446.907	30.0646	23.841	800.19	774.539	1801.62
1	4	tu	a	600	1	50.3855	623.049	30.0718	23.8775	1000.22	972.543	1800.16
1	4	tu	a	600	1	55.2138	796.495	30.2115	24.0549	1200.15	1169.44	1798.9
1	4	tu	a	600	1	58.3696	1060.7	30.5454	24.2508	1499.69	1466.56	1799.12
1	4	pi	a	600	1	34.2163	272.5	30.262	27.931	399.855	380.808	1800.56
1	4	pi	a	600	1	25.2897	204.793	30.2144	27.4928	299.972	285.903	1798.42
1	4	pi	a	600	1	15.3876	141.166	30.2929	27.3382	200.037	191.393	1799.92
1	4	pi	a	600	1	4.47833	81.2485	30.2551	27.1847	99.9543	97.2378	1801.82
1	4	pi	a	600	1	-1.16808	52.3144	30.0799	26.9449	49.9609	50.3012	1800.07
1	4	pi	a	600	1	33.1251	271.053	29.8778	27.2763	399.49	381.146	1801.44
1	4	pi	a	600	1	33.3034	262.925	30.3935	27.2346	400.101	381.676	1798.51
1	4	pi	a	600	1	40.1718	331.083	30.5428	27.3392	499.801	477.512	1800.88
1	4	pi	a	600	1	45.8818	398.496	30.774	27.4688	599.94	574.412	1798.95
1	4	pi	a	600	1	52.9569	557.51	30.7593	27.361	800.109	770.267	1801.4
1	4	pi	a	600	1	57.0175	724.88	30.8688	27.3686	1000.04	967.381	1800.44
1	4	pi	a	600	1	59.4634	893.532	31.0805	27.4477	1199.87	1165.25	1799.64
1	4	pi	a	600	1	62.2973	1149.04	31.5433	27.7679	1499.69	1462.49	1793.82
1	4	pu	b	600	1	31.8932	264.674	30.7561	27.7288	400.068	382.245	1798.78
1	4	pu	b	600	1	23.3974	198.358	30.7788	27.3502	299.972	286.895	1798.64
1	4	pu	b	600	1	13.8965	138.299	30.7878	27.177	199.935	192.076	1800.63
1	4	pu	b	600	1	3.26167	83.5167	30.8409	27.1272	100.001	97.9044	1799.58
1	4	pu	b	600	1	-1.91833	55.6468	30.9086	27.1344	49.9956	50.7113	1799.38
1	4	pu	b	600	1	30.6868	261.343	30.9599	27.1708	399.822	382.689	1798.32
1	4	pu	b	600	1	31.2082	255.738	31.1284	27.2543	400.028	382.658	1795.62
1	4	pu	b	600	1	38.3256	318.454	31.1327	27.1944	500.059	478.737	1800.01
1	4	pu	b	600	1	43.7321	385.138	31.2658	27.222	599.977	575.544	1794.78
1	4	pu	b	600	1	51.2848	533.471	31.3834	27.1808	800.036	771.025	1795.53
1	4	pu	b	600	1	55.8879	687.117	31.6838	27.2656	1000.12	968.036	1794.1
1	4	pu	b	600	1	58.8153	840.182	32.1317	27.4216	1199.86	1165.61	1797.66
1	4	pu	b	600	1	61.7869	1077.23	32.5936	27.5181	1499.91	1463.19	1796.5
1	4	gr	b	600	1	33.9788	282.468	30.8009	28.2026	399.857	380.524	1797.69
1	4	gr	b	600	1	25.2011	211.19	30.6836	27.8176	299.92	285.6	1795.25
1	4	gr	b	600	1	15.1024	147.32	30.4019	27.8424	199.904	191.208	1795.16
1	4	gr	b	600	1	3.6541	85.0964	30.4626	27.7779	99.9639	97.558	1794.09
1	4	gr	b	600	1	-1.39013	52.7223	30.9257	27.9344	50.0964	50.4947	1796.61
1	4	gr	b	600	1	31.0818	269.431	31.346	27.9999	400.062	382.427	1796.53
1	4	gr	b	600	1	32.331	262.773	31.4176	28.1174	400.114	381.869	1794.65
1	4	gr	b	600	1	38.9849	334.034	31.3946	28.2064	500.083	477.982	1794.05
1	4	gr	b	600	1	43.8301	404.922	31.4747	28.1873	600.03	575.054	1794.87
1	4	gr	b	600	1	49.8416	563.004	31.5298	28.0553	800.083	771.213	1797.13
1	4	gr	b	600	1	52.8765	731.643	31.5852	28.0155	999.946	968.708	1796.7
1	4	gr	b	600	1	54.228	899.728	31.7624	27.9896	1199.88	1167.23	1796.54
1	4	gr	b	600	1	56.0067	1161.05	31.9407	28.042	1500.18	1465.5	1796
1	12	gr	a	400	4	33.7978	282.371	30.3589	27.4216	400.109	381.01	1802.06
1	12	gr	a	400	4	24.1838	215.441	30.1885	26.9163	299.718	286.004	1801.68
1	12	gr	a	400	4	14.1108	149.919	30.0949	26.723	200.028	191.904	1801.46
1	12	gr	a	400	4	2.84926	87.6414	30.0148	26.7267	99.8283	97.8745	1801.95
1	12	gr	a	400	4	-3.04346	57.9065	30.0501	26.7224	50.033	51.2823	1801.89
1	12	gr	a	400	4	34.4423	277.462	30.0089	26.7271	400.182	380.954	1801.51
1	12	gr	a	400	4	31.6556	283.096	30.0988	26.7193	399.868	382.065	1801.47
1	12	gr	a	400	4	40.2372	350.13	30.1029	26.7303	499.777	477.221	1801.42
1	12	gr	a	400	4	44.912	429.188	30.109	26.7295	600.195	574.852	1801.36
1	12	gr	a	400	4	49.6781	604.898	30.1192	26.7245	800.119	771.448	1801.47
1	12	gr	a	400	4	48.8453	798.28	30.1462	26.313	999.961	970.773	1800.87
1	12	gr	a	400	4	51.4223	983	30.0218	26.3202	1200.35	1169	1801.74
1	12	gr	a	400	4	51.4309	1269.9	30.0102	26.3404	1499.89	1467.19	1802.12
1	12	wh	a	400	4	33.5908	287.853	30.0788	29.7394	399.857	380.774	1802.52
1	12	wh	a	400	4	25.4645	210.948	30.4277	27.228	300.007	285.558	1800.61
1	12	wh	a	400	4	14.5971	147.86	30.1943	26.3288	199.917	191.503	1800.92
1	12	wh	a	400	4	3.11476	86.8623	29.8403	26.9208	99.9354	97.836	1799.02
1	12	wh	a	400	4	-2.8194	57.057	30.0954	26.8076	49.8719	51.0004	1802.44
1	12	wh	a	400	4	34.2488	275.438	30.0708	26.8064	400.102	380.899	1801.83
1	12	wh	a	400	4	32.626	278.501	30.1093	26.8024	400.179	381.818	1801.66
1	12	wh	a	400	4	40.1912	347.425	30.1774	26.4394	500.17	477.555	1801.22
1	12	wh	a	400	4	44.9159	424.168	30.2112	25.9582	600.016	574.618	1800.81
1	12	wh	a	400	4	49.0461	600.922	30.0941	25.6395	800.14	771.797	1800.85
1	12	wh	a	400	4	48.7213	790.986	30.0611	25.4736	999.975	970.946	1800.93
1	12	wh	a	400	4	50.4526	975.671	29.939	25.6499	1200.41	1169.69	1797.43
1	12	wh	a	400	4	52.2878	1251.1	30.084	25.5483	1499.91	1466.93	1801.37
1	12	bl	a	400	4	33.8443	303.647	29.786	30.4571	400.013	380.603	1802.35
1	12	bl	a	400	4	25.7139	225.373	30.1946	29.8451	300.333	285.581	1801.26
1	12	bl	a	400	4	15.8487	151.986	30.3721	27.5961	200.044	190.895	1799.29
1	12	bl	a	400	4	3.88698	86.5676	30.2221	26.5668	100.001	97.4639	1799.15
1	12	bl	a	400	4	-2.53859	55.2587	30.1596	26.2544	50.0704	51.039	1799.37
1	12	bl	a	400	4	33.981	295.623	30.0518	26.0602	400.026	380.851	1799.29
1	12	bl	a	400	4	32.945	296.965	30.1169	26.0297	399.957	381.341	1798.93
1	12	bl	a	400	4	41.5338	369.107	30.1255	25.9207	499.854	476.455	1799.26
1	12	bl	a	400	4	44.759	460.203	30.1849	25.9727	599.962	574.269	1798.44
1	12	bl	a	400	4	46.5515	641.14	30.2698	26.1106	799.898	772.331	1798.01
1	12	bl	a	400	4	49.2797	823.481	30.4122	26.2558	999.875	969.851	1797.58
1	12	bl	a	400	4	50.515	1009.78	30.4435	26.1861	1199.86	1168.26	1797.94
1	12	bl	a	400	4	51.2704	1294.19	30.4859	26.1465	1499.94	1466.45	1798.23
1	12	pi	a	400	4	34.3431	280.743	30.9587	26.9102	399.842	380.435	1800.07
1	12	pi	a	400	4	25.4091	210.786	31.0937	26.8917	299.919	285.525	1798.4
1	12	pi	a	400	4	14.9262	145.475	31.2509	26.866	200.084	191.51	1798.18
1	12	pi	a	400	4	2.96023	86.9993	31.285	26.7026	100.119	98.0886	1799.11
1	12	pi	a	400	4	-3.07835	58.1609	31.1972	26.4704	49.9118	51.1707	1800.96
1	12	pi	a	400	4	32.1217	277.036	30.5615	25.7411	399.857	381.836	1799.49
1	12	pi	a	400	4	33.8532	268.998	30.2011	25.3031	399.971	381.153	1801.24
1	12	pi	a	400	4	41.6167	334.562	30.1745	25.2017	500.111	476.982	1801.31
1	12	pi	a	400	4	45.1609	411.731	30.6516	25.6473	600.031	574.613	1798.85
1	12	pi	a	400	4	52.0481	570.934	31.0824	25.953	799.903	770.06	1801.05
1	12	pi	a	400	4	56.4436	732.087	31.6243	26.3902	999.918	966.971	1798.75
1	12	pi	a	400	4	59.2137	894.004	32.0109	26.3985	1200.16	1165.09	1798.88
1	12	pi	a	400	4	60.8359	1144.78	32.3361	26.4339	1499.86	1463.02	1799.14
1	12	ye	a	400	4	29.3803	290.533	30.861	27.05	399.892	383.041	1799.27
1	12	ye	a	400	4	22.1915	215.634	30.655	26.2761	299.969	287.323	1801.71
1	12	ye	a	400	4	12.5776	150.069	30.1066	25.4457	199.77	192.522	1800.85
1	12	ye	a	400	4	3.45027	85.4297	29.7066	25.1346	100.483	98.2828	1801.88
1	12	ye	a	400	4	-2.36841	56.3734	29.8667	26.1916	49.9314	50.867	1801.23
1	12	ye	a	400	4	27.4958	280.341	30.679	25.7655	399.872	384.278	1801.36
1	12	ye	a	400	4	29.1152	270.05	31.0485	25.9149	399.89	383.52	1800.09
1	12	ye	a	400	4	35.1192	345.106	31.0634	25.9893	499.783	479.987	1799.82
1	12	ye	a	400	4	40.23	417.434	31.3443	26.2791	600.283	577.508	1798.46
1	12	ye	a	400	4	45.6933	583.517	31.8077	26.8134	800.032	773.539	1801.97
1	12	ye	a	400	4	49.0045	753.863	31.9592	26.8406	999.742	970.814	1801.8
1	12	ye	a	400	4	50.4937	930.822	32.0932	26.8119	1199.86	1169.48	1801.96
1	12	ye	a	400	4	51.4681	1205.17	32.1534	26.7427	1499.65	1467.68	1802.08
1	12	tu	a	400	4	32.1394	271.632	31.8149	27.2456	400.116	382.029	1798.47
1	12	tu	a	400	4	23.3123	202.796	31.924	27.0203	299.964	286.866	1798.47
1	12	tu	a	400	4	13.4493	142.47	31.9009	26.8751	200.089	192.422	1798.11
1	12	tu	a	400	4	2.29326	87.7741	32.0442	27.0507	100.103	98.4737	1797.51
1	12	tu	a	400	4	-3.16303	60.0478	32.1212	27.0653	50.0043	51.3329	1802.26
1	12	tu	a	400	4	30.8241	267.458	32.0878	27.0995	400.165	382.887	1802.48
1	12	tu	a	400	4	31.8533	254.728	32.2659	27.0856	400.167	382.475	1797.54
1	12	tu	a	400	4	38.1527	311.47	32.5099	27.1225	499.897	478.738	1799.84
1	12	tu	a	400	4	43.6359	371.171	32.5673	26.9929	599.858	575.672	1797.91
1	12	tu	a	400	4	49.8415	514.113	32.6711	26.7991	800.025	772.159	1798.39
1	12	tu	a	400	4	53.4867	657.297	32.6981	26.6618	999.997	969.898	1799.11
1	12	tu	a	400	4	54.8121	817.473	32.8924	26.7292	1199.94	1168.76	1798.69
1	12	tu	a	400	4	56.8146	1057.05	33.1895	26.8664	1500.16	1467.35	1798.27
1	12	pu	a	400	4	28.7629	268.791	31.8541	27.2614	400.058	383.722	1802.31
1	12	pu	a	400	4	20.7587	199.443	32.2408	27.1206	300.197	288.478	1801.88
1	12	pu	a	400	4	11.1957	142.437	32.4864	27.0937	199.809	193.376	1801.65
1	12	pu	a	400	4	1.55594	89.1541	32.6779	27.0256	100.036	98.8628	1801.89
1	12	pu	a	400	4	-3.82048	66.1708	32.8933	27.0708	50.082	51.7932	1801.61
1	12	pu	a	400	4	27.4418	252.994	32.8919	27.015	399.907	384.8	1802.21
1	12	pu	a	400	4	28.0908	255.92	32.8617	27.0382	400.075	384.518	1801.28
1	12	pu	a	400	4	33.1222	302.511	33.1038	27.21	500.004	481.595	1801.11
1	12	pu	a	400	4	38.6063	357.704	33.1307	27.1258	600.104	578.686	1802.16
1	12	pu	a	400	4	46.5297	489.593	33.2004	27.0559	799.942	773.981	1802.07
1	12	pu	a	400	4	50.7756	630.286	33.4221	27.1415	1000.11	971.51	1801.36
1	12	pu	a	400	4	53.6461	780.877	33.514	27.0684	1199.97	1169.44	1801.7
1	12	pu	a	400	4	55.728	1023.56	33.7066	27.1252	1499.87	1467.62	1801.17
1	12	or	a	400	4	29.6267	258.61	32.0747	26.8872	399.785	383.217	1802.1
1	12	or	a	400	4	21.3191	195.292	31.9953	26.5868	300.141	288.176	1802.04
1	12	or	a	400	4	12.2501	137.876	31.9607	26.5123	200.074	193.083	1801.89
1	12	or	a	400	4	2.41323	85.4975	31.7612	26.166	100.013	98.3695	1797.84
1	12	or	a	400	4	-2.29239	58.2944	31.6339	25.997	50.1334	51.0561	1798.42
1	12	or	a	400	4	29.4819	256.773	31.3825	25.9689	399.886	383.453	1802.59
1	12	or	a	400	4	29.9268	247.362	31.6196	26.2192	400.107	383.492	1801.59
1	12	or	a	400	4	35.688	300.899	31.8052	26.2175	500.313	480.523	1800.87
1	12	or	a	400	4	40.7554	362.617	31.8511	26.1115	599.937	577.295	1801.14
1	12	or	a	400	4	46.9461	505.783	31.8556	25.9569	800.078	773.742	1798.57
1	12	or	a	400	4	50.527	656.529	31.7544	25.5219	999.784	971.169	1799.95
1	12	or	a	400	4	52.3989	797.458	31.9554	25.5296	1199.93	1170.02	1799.62
1	12	or	a	400	4	54.3477	1042.57	32.0299	25.4865	1499.93	1468.36	1799.73
1	12	wh	b	400	4	33.3719	273.342	29.8012	30.6314	400.337	381.81	1797.63
1	12	wh	b	400	4	24.7719	203.102	30.0812	30.401	300.274	286.503	1797.47
1	12	wh	b	400	4	13.9614	143.508	30.2169	29.9867	200.213	192.306	1802.15
1	12	wh	b	400	4	3.07377	85.3573	30.0896	29.1183	100.007	98.0167	1798.16
1	12	wh	b	400	4	-2.06449	56.0171	30.0159	29.12	50.0965	50.8975	1797.64
1	12	wh	b	400	4	32.4485	265.904	29.8927	29.1215	400.129	382.19	1797.77
1	12	wh	b	400	4	31.0256	269.047	29.9647	29.1227	400.208	382.991	1802.48
1	12	wh	b	400	4	39.3741	330.935	30.0911	29.1219	500.164	478.364	1801.51
1	12	wh	b	400	4	42.7831	404.538	30.2679	27.5636	599.714	575.9	1797.88
1	12	wh	b	400	4	48.3925	569.638	30.2148	26.6812	800.017	772.726	1802.28
1	12	wh	b	400	4	49.8961	940.447	30.1637	25.6308	1200.44	1171.18	1800.74
1	12	wh	b	400	4	51.1416	1202.1	30.2421	24.5262	1499.61	1469.22	1799.14
1	12	gr	b	400	4	35.3697	277.524	29.8485	30.6467	399.767	379.911	1800.73
1	12	gr	b	400	4	25.8686	208.765	30.0807	30.6006	299.766	285.183	1800.03
1	12	gr	b	400	4	15.2575	144.404	30.2204	29.4222	199.989	191.266	1799.35
1	12	gr	b	400	4	3.74483	84.407	30.1859	28.0034	100.071	97.6593	1797.96
1	12	gr	b	400	4	-2.23733	55.6438	30.1296	27.7064	49.9639	50.816	1797.95
1	12	gr	b	400	4	36.0653	262.237	30.071	27.5501	399.959	379.994	1798.08
1	12	gr	b	400	4	32.5191	270.417	30.1702	27.3228	399.792	381.633	1797.86
1	12	gr	b	400	4	42.6963	331.605	30.0296	27.2351	500.036	476.343	1798.1
1	12	gr	b	400	4	48.1264	410.885	29.9131	27.235	599.941	573.062	1798.14
1	12	gr	b	400	4	51.7019	588.901	29.8641	27.2379	799.753	770.184	1798.86
1	12	gr	b	400	4	55.8048	954.552	29.9016	27.5906	1200.01	1166.59	1799.52
1	12	gr	b	400	4	57.1554	1235.28	30.0011	27.5919	1500.09	1464.63	1799.13
1	12	bl	b	400	4	37.8518	276.527	29.7823	30.8447	399.842	378.618	1798.76
1	12	bl	b	400	4	27.6889	206.727	30.1645	30.1646	299.931	284.342	1797.92
1	12	bl	b	400	4	17.0454	140.792	30.2139	28.6183	200.22	190.558	1800.63
1	12	bl	b	400	4	4.00187	83.9729	30.0508	28.3299	99.9618	97.3962	1797.76
1	12	bl	b	400	4	-2.51441	56.0799	30.0266	28.3295	50.0332	50.9988	1798.15
1	12	bl	b	400	4	38.2634	264.858	29.95	28.5307	400.303	379.032	1798.29
1	12	bl	b	400	4	36.5489	267.679	30.0365	28.5293	400.123	379.727	1798.12
1	12	bl	b	400	4	45.9402	332.59	30.0653	28.5282	499.807	474.191	1797.74
1	12	bl	b	400	4	50.9916	411.928	30.0763	28.5272	599.943	571.283	1797.64
1	12	bl	b	400	4	55.793	587.32	30.0926	28.5249	799.918	767.802	1797.78
1	12	bl	b	400	4	56.7621	965.99	30.1108	28.5268	1200.31	1165.65	1798.19
1	12	bl	b	400	4	59.5098	1243.7	30.0759	28.5294	1500.16	1462.64	1798.47
1	12	pi	b	400	4	18.7227	213.238	30.7074	26.7379	300.05	289.301	1800.74
1	12	pi	b	400	4	9.07073	141.334	31.0383	25.588	199.932	194.689	1800.5
1	12	pi	b	400	4	1.03868	88.7403	31.2751	25.2735	99.9184	99.096	1800.09
1	12	pi	b	400	4	-2.56298	66.1322	31.4135	25.2972	49.9548	51.088	1799.66
1	12	pi	b	400	4	22.4253	225.098	31.3891	25.448	399.915	387.569	1797.81
1	12	pi	b	400	4	23.1997	216.151	31.5253	25.617	400.077	387.368	1802.56
1	12	pi	b	400	4	30.4184	261.947	31.6582	25.85	500.102	483.497	1801.56
1	12	pi	b	400	4	35.1863	310.016	31.9126	26.02	599.751	580.548	1800.82
1	12	pi	b	400	4	42.9873	406.711	32.1444	26.1338	799.948	776.493	1800.23
1	12	pi	b	400	4	47.5099	518.406	32.2613	26.0016	1000.12	974.129	1800.33
1	12	pi	b	400	4	49.329	610.612	32.3214	25.7929	1199.92	1172.96	1800.95
1	12	pi	b	400	4	53.3143	830.727	32.3751	25.9338	1499.96	1470.52	1800.54
1	12	tu	b	400	4	32.4428	277.74	30.3163	26.5507	400.031	381.597	1798.53
1	12	tu	b	400	4	23.9266	207.695	30.2957	26.0665	300.058	286.473	1802.38
1	12	tu	b	400	4	14.2005	143.597	30.306	25.8713	199.947	191.781	1802.35
1	12	tu	b	400	4	3.02307	85.516	30.4977	25.8253	100.073	98.028	1802.01
1	12	tu	b	400	4	-2.62961	57.688	30.6984	25.7389	49.8805	50.9275	1802.16
1	12	tu	b	400	4	29.9103	260.291	30.9689	25.5742	400.003	383.148	1802.6
1	12	tu	b	400	4	31.2881	255.826	30.8057	25.7289	399.859	382.329	1800
1	12	tu	b	400	4	38.1017	320.85	30.8915	25.7591	500.148	478.752	1801.77
1	12	tu	b	400	4	43.3643	388.927	31.1015	25.9452	599.988	575.519	1800.72
1	12	tu	b	400	4	49.072	549.315	31.2921	26.0881	800.03	771.816	1799.98
1	12	tu	b	400	4	52.0753	718.48	31.4895	26.274	999.867	969.316	1799.39
1	12	tu	b	400	4	53.6756	893.325	31.6695	26.437	1200	1167.86	1798.6
1	12	tu	b	400	4	54.0446	1169.63	31.7119	26.3122	1500.01	1466.53	1799.02
1	4	wh	b	600	1	33.6049	242.737	30.2278	26.8855	400.087	381.579	1799.26
1	4	wh	b	600	1	23.5097	186.953	30.1225	26.3784	300.08	287.087	1798.18
1	4	wh	b	600	1	13.1617	134.331	30.1448	26.4217	199.983	192.592	1802.37
1	4	wh	b	600	1	3.21562	82.143	30.2689	25.1572	100.022	98.007	1798.58
1	4	wh	b	600	1	-1.96812	56.6962	30.2853	24.7484	49.8483	50.6268	1798.66
1	4	wh	b	600	1	32.5783	239.889	29.8212	24.4088	399.661	381.919	1801.6
1	4	wh	b	600	1	31.3633	240.125	29.7775	25.7313	399.926	382.854	1797.85
1	4	wh	b	600	1	38.9598	295.621	29.7994	25.9905	499.996	478.819	1798.6
1	4	wh	b	600	1	45.3428	352.654	29.8708	26.0191	599.928	575.272	1798.69
1	4	wh	b	600	1	52.205	505.969	29.9854	26.101	800.068	771.336	1797.95
1	4	wh	b	600	1	54.5115	691.852	30.0815	26.1098	999.924	969.307	1801.39
1	4	wh	b	600	1	59.3229	864.175	30.4844	25.1238	1199.86	1166.02	1801.78
1	4	wh	b	600	1	61.0047	1139.41	30.6635	25.0129	1499.93	1464.31	1801.13
1	4	ye	a	600	1	31.5544	258.021	31.3644	26.6982	400.054	382.311	1798.83
1	4	ye	a	600	1	22.3062	195.369	31.6111	26.6935	299.902	287.297	1800.93
1	4	ye	a	600	1	13.3102	138.004	31.5863	26.7397	200.058	192.421	1800.6
1	4	ye	a	600	1	2.94787	84.3976	31.3658	26.6356	99.9799	98.0017	1802.01
1	4	ye	a	600	1	-2.43951	57.7897	31.47	26.5411	50.0166	50.9792	1802.06
1	4	ye	a	600	1	29.4338	241.292	32.368	26.9022	399.931	383.416	1799.78
1	4	ye	a	600	1	30.2881	241.377	32.2684	27.1757	399.808	382.849	1798.64
1	4	ye	a	600	1	38.1055	307.514	32.0792	27.1994	499.933	478.586	1799.72
1	4	ye	a	600	1	43.2392	371.307	32.0921	27.1669	599.82	575.543	1800.23
1	4	ye	a	600	1	50.6565	505.764	32.4557	27.3095	799.972	771.231	1798.9
1	4	ye	a	600	1	54.5414	646.5	32.8652	27.5051	999.886	968.542	1798.18
1	4	ye	a	600	1	57.1077	805.457	33.1089	27.7703	1200.15	1166.84	1801.69
1	4	ye	a	600	1	57.512	1060.85	33.3446	27.8486	1499.87	1465.49	1797.93
1	4	or	b	600	1	26.0899	264.473	32.0286	27.3531	400.11	385.265	1798.18
1	4	or	b	600	1	18.9373	199.215	31.8129	26.8699	299.991	289.244	1799.65
1	4	or	b	600	1	10.8449	140.877	31.7558	26.6655	199.882	193.624	1799.51
1	4	or	b	600	1	1.43509	89.1565	31.8033	26.5562	99.9785	98.8405	1799.04
1	4	or	b	600	1	-3.06529	63.1886	32.0423	26.5008	49.8665	51.1917	1798.99
1	4	or	b	600	1	24.7472	230.515	32.7052	26.4759	399.906	386.159	1798.3
1	4	or	b	600	1	25.1018	232.415	32.4108	26.3794	399.996	386.106	1798.92
1	4	or	b	600	1	31.3343	289.463	32.3189	26.3245	499.893	482.588	1798.74
1	4	or	b	600	1	35.6149	346.385	32.327	26.1749	599.9	580.227	1798.82
1	4	or	b	600	1	42.318	464.578	32.7052	26.2539	799.988	776.484	1798.28
1	4	or	b	600	1	46.3324	588.82	33.0136	26.2952	999.858	973.989	1798.52
1	4	or	b	600	1	48.1741	734.99	33.2302	26.3884	1200.01	1172.86	1802.21
1	4	or	b	600	1	49.6669	974.709	33.5339	26.5882	1499.8	1471.3	1801.14
1	11	pi	b	400	3	30.1103	272.388	30.2072	29.1944	399.931	383.177	1800.48
1	11	pi	b	400	3	22.2194	206.679	30.14	28.7134	300.266	287.88	1799.83
1	11	pi	b	400	3	13.0507	145.164	30.0283	28.747	199.837	192.452	1800.66
1	11	pi	b	400	3	3.41501	84.1306	30.0848	28.7491	100.03	97.8811	1799.44
1	11	pi	b	400	3	-1.98024	55.6224	30.1192	28.746	49.9462	50.707	1799.34
1	11	pi	b	400	3	29.1878	274.818	29.9993	28.7468	400.073	383.87	1800.47
1	11	pi	b	400	3	29.814	267.922	30.0478	28.7531	399.984	383.528	1799.08
1	11	pi	b	400	3	35.6668	338.98	30.0705	28.7496	500.243	480.521	1799.01
1	11	pi	b	400	3	40.7523	413.466	30.147	28.7452	600.302	577.685	1799.11
1	11	pi	b	400	3	49.177	569.955	30.1256	28.2369	799.542	772.031	1799.04
1	11	pi	b	400	3	53.0792	744.323	30.0266	28.2358	999.551	969.468	1799.08
1	11	pi	b	400	3	55.3421	924.619	30.0299	28.2361	1198.95	1167.13	1798.98
1	11	pi	b	400	3	55.9626	1210.33	30.0147	28.2385	1500.16	1467.13	1798.7
1	11	wh	a	400	3	32.6788	240.551	30.4033	26.9985	399.748	381.681	1798.9
1	11	wh	a	400	3	24.2259	179.69	30.2876	26.5083	300.104	286.727	1800.43
1	11	wh	a	400	3	14.3955	127.199	30.3774	26.4663	200.078	192.028	1800.07
1	11	wh	a	400	3	4.29089	76.792	30.2284	26.2932	100.104	97.5304	1800.89
1	11	wh	a	400	3	-1.1398	53.1682	30.1488	26.1929	50.0803	50.4249	1800.95
1	11	wh	a	400	3	31.3271	246.22	29.8738	26.0207	400.178	382.867	1801.88
1	11	wh	a	400	3	33.0472	239.334	29.6479	25.7568	400.093	381.951	1799.56
1	11	wh	a	400	3	40.1344	300.206	29.5923	25.6325	500.148	478.098	1799.17
1	11	wh	a	400	3	45.2028	365.354	29.6433	25.5942	599.998	575.077	1799.73
1	11	wh	a	400	3	52.2685	512.556	29.7576	25.59	799.981	770.828	1798.81
1	11	wh	a	400	3	56.6193	677.292	29.8113	26.2452	1000.29	968.244	1799.02
1	11	wh	a	400	3	57.7009	851.429	29.9941	26.3712	1200.45	1167.19	1799.1
1	11	wh	a	400	3	60.8886	1109.48	30.1049	26.3721	1500.26	1464.4	1799.15
1	11	tu	b	400	3	30.466	276.442	30.1203	28.4774	399.741	382.561	1800.81
1	11	tu	b	400	3	22.3529	208.17	30.1557	28.3542	300.008	287.384	1800.52
1	11	tu	b	400	3	13.1743	144.374	30.1181	27.8347	199.908	192.365	1800.5
1	11	tu	b	400	3	3.37814	83.7562	30.0866	27.8895	99.9186	97.7486	1799.91
1	11	tu	b	400	3	-1.17673	52.5166	30.1013	27.7292	49.9736	50.3134	1800.12
1	11	tu	b	400	3	28.9599	276.564	30.1485	27.732	400.242	383.913	1798.43
1	11	tu	b	400	3	30.1548	266.199	30.284	27.1169	399.965	383.103	1800.83
1	11	tu	b	400	3	35.9944	335.551	30.2011	26.9443	499.986	479.834	1801.98
1	11	tu	b	400	3	39.9134	411.097	30.0842	26.7432	600.184	577.74	1799.28
1	11	tu	b	400	3	48.1478	562.876	30.1379	26.729	800.11	772.786	1799.17
1	11	tu	b	400	3	50.6871	738.568	30.1863	26.7113	1000.08	970.725	1801.74
1	11	tu	b	400	3	51.0375	919.146	30.1937	26.6197	1200.21	1170.06	1799.8
1	11	tu	b	400	3	54.9004	1166.71	30.363	26.6041	1500	1467.08	1799.35
1	11	or	b	400	3	31.1329	259.22	30.3233	27.0685	400.024	382.737	1799.05
1	11	or	b	400	3	23.0975	192.888	30.2082	26.5236	299.827	287.039	1799.46
1	11	or	b	400	3	14.134	134.025	30.088	26.2455	200.199	192.316	1799.22
1	11	or	b	400	3	3.71558	81.0661	30.019	26.1234	99.9511	97.6753	1799.16
1	11	or	b	400	3	-1.48463	54.3496	30.0446	26.1369	50.0702	50.5909	1798.72
1	11	or	b	400	3	31.1114	258.514	30.0034	26.1266	400.329	383.143	1798.88
1	11	or	b	400	3	31.3913	254.863	30.0127	26.092	399.896	382.595	1799.33
1	11	or	b	400	3	37.597	320.302	29.9902	25.9631	500.211	479.467	1799.52
1	11	or	b	400	3	42.4647	391.029	30.0849	25.9917	600.607	577.065	1799.15
1	11	or	b	400	3	51.4751	538.762	30.0581	25.9626	799.796	771.034	1799.5
1	11	or	b	400	3	53.5953	719.169	30.0648	25.9501	1000.13	969.568	1799.04
1	11	or	b	400	3	55.2132	900.022	30.1395	26.0129	1200.34	1168.23	1798.87
1	11	or	b	400	3	57.2658	1173.96	30.1795	25.9941	1500.31	1466.1	1799.22
1	11	bl	a	400	3	31.5689	260.198	30.5284	27.1528	399.834	382.238	1798.68
1	11	bl	a	400	3	23.8536	193.642	30.2932	26.5257	299.94	286.701	1798.8
1	11	bl	a	400	3	13.8796	137.376	30.2132	26.3686	200.013	192.2	1798.67
1	11	bl	a	400	3	3.86742	81.0642	30.1728	26.2504	100.056	97.6788	1797.97
1	11	bl	a	400	3	-1.39827	53.5409	30.0939	26.2059	49.8908	50.3568	1801.59
1	11	bl	a	400	3	31.131	265.942	29.9899	26.1578	400.194	382.893	1800.89
1	11	bl	a	400	3	31.8855	263.182	29.9707	26.1421	400.106	382.431	1800.55
1	11	bl	a	400	3	38.2006	333.104	30.0381	26.1688	500.101	478.854	1800.68
1	11	bl	a	400	3	43.1609	405.423	30.0882	26.1687	600.113	575.998	1800.61
1	11	bl	a	400	3	50.8879	561.234	30.1131	26.1168	800.121	771.353	1800.43
1	11	bl	a	400	3	53.6587	731.32	30.3081	26.2332	1000.02	969.092	1800.19
1	11	bl	a	400	3	55.5729	904.843	30.317	26.1393	1200.13	1167.56	1800.34
1	11	bl	a	400	3	57.4338	1169.9	30.4114	26.1038	1499.92	1465.41	1799.87
1	11	ye	a	400	3	29.1689	257.576	30.6456	27.6795	399.929	383.667	1798.1
1	11	ye	a	400	3	22.0952	191.859	30.6267	27.2339	300.24	287.948	1799.77
1	11	ye	a	400	3	12.9116	135.861	30.6297	27.1513	200.089	192.799	1798.9
1	11	ye	a	400	3	3.32998	81.8684	30.668	27.2307	100.11	98.011	1798.14
1	11	ye	a	400	3	-1.76053	55.3389	30.7045	27.3466	49.8712	50.5188	1800.83
1	11	ye	a	400	3	29.2291	262.852	30.753	27.4283	400.009	383.647	1800.1
1	11	ye	a	400	3	29.9253	254.895	30.8996	27.5219	400.001	383.333	1799.94
1	11	ye	a	400	3	36.4112	317.071	31.0267	27.6218	500.122	479.835	1799.74
1	11	ye	a	400	3	40.9371	383.482	31.1933	27.7454	599.677	576.787	1799.62
1	11	ye	a	400	3	48.2905	528.504	31.349	27.8	800.117	772.87	1799.69
1	11	ye	a	400	3	52.1924	678.008	31.6435	27.9054	999.998	970.247	1798.85
1	11	ye	a	400	3	54.7439	825.934	31.943	28.0384	1199.88	1168.44	1798.65
1	11	ye	a	400	3	56.7974	1069.2	32.2631	28.2106	1499.67	1466.52	1801.36
1	11	gr	a	400	3	30.665	287.789	30.6515	27.9278	399.975	382.673	1798.64
1	11	gr	a	400	3	23.1861	214.26	30.6003	27.5963	299.899	286.861	1801.41
1	11	gr	a	400	3	14.0418	147.306	30.5676	27.4276	199.895	191.921	1801.72
1	11	gr	a	400	3	3.69327	84.4438	30.73	27.4883	99.9438	97.6107	1801
1	11	gr	a	400	3	-1.47959	53.2317	30.7417	27.496	49.9919	50.4803	1799.67
1	11	gr	a	400	3	29.6555	287.683	30.7879	27.587	399.992	383.333	1800.41
1	11	gr	a	400	3	30.9025	282.06	31.0017	27.833	400.008	382.74	1800.01
1	11	gr	a	400	3	36.9959	355.764	31.2018	28.027	500.116	479.363	1799.41
1	11	gr	a	400	3	41.3562	433.953	31.285	28.0883	599.866	576.538	1800.4
1	11	gr	a	400	3	46.8894	604.54	31.3798	28.1735	800.186	773.257	1800.82
1	11	gr	a	400	3	49.0405	784.209	31.4481	28.1236	1000.07	971.32	1800.33
1	11	gr	a	400	3	50.3952	965.923	31.5246	28.0169	1200.07	1169.95	1800.76
1	11	gr	a	400	3	52.0531	1241.22	31.7021	28.0829	1500.04	1467.99	1799.79
1	16	pi	b	600	4	37.2553	267.141	30.5366	27.359	399.934	379.258	1800.41
1	16	pi	b	600	4	28.0219	199.345	30.5615	26.9893	299.958	284.484	1800.4
1	16	pi	b	600	4	16.6561	138.879	30.6682	26.9081	200.154	190.873	1799.81
1	16	pi	b	600	4	4.6331	81.5051	30.8753	27.0164	100.116	97.3164	1798.71
1	16	pi	b	600	4	-1.69673	54.0147	30.9919	27.1625	50.0027	50.5978	1801.11
1	16	pi	b	600	4	35.5992	261.05	31.1439	27.3427	399.527	379.88	1801.02
1	16	pi	b	600	4	36.1988	255.437	31.2218	27.315	400.069	380.177	1801.2
1	16	pi	b	600	4	44.3658	319.538	31.2037	27.2466	499.999	475.639	1801.17
1	16	pi	b	600	4	50.8784	388.397	31.344	27.3812	600.367	572.343	1800.97
1	16	pi	b	600	4	59.2827	541.452	31.5509	27.549	799.588	766.547	1800.31
1	16	pi	b	600	4	65.2706	701.004	31.6905	27.6355	999.911	963.135	1800.61
1	16	pi	b	600	4	68.8976	863.055	31.8473	27.6533	1199.89	1160.66	1799.81
1	16	pi	b	600	4	72.6124	1118.84	32.1533	27.8687	1499.99	1457.84	1799.04
1	16	tu	b	600	4	34.939	274.851	31.4783	28.2922	400.108	380.574	1798.22
1	16	tu	b	600	4	25.9343	206.456	31.6045	28.3353	300.061	285.529	1801.04
1	16	tu	b	600	4	15.4231	143.633	31.4626	28.1661	200.191	191.441	1799.75
1	16	tu	b	600	4	3.98852	84.0068	31.1816	27.8457	100.239	97.7249	1800.45
1	16	tu	b	600	4	-1.76133	54.0042	31.0994	27.7393	50.0729	50.6843	1800.76
1	16	tu	b	600	4	34.2318	276.46	30.7269	27.3892	400.072	380.982	1801.81
1	16	tu	b	600	4	35.5786	271.194	30.8349	27.4574	399.994	380.206	1800.78
1	16	tu	b	600	4	43.0664	340.103	30.7514	27.3086	499.966	475.981	1801.32
1	16	tu	b	600	4	48.2171	415.148	30.4782	26.9651	600.008	573.07	1800.78
1	16	tu	b	600	4	55.3165	579.883	30.4863	26.878	800.133	768.711	1799.64
1	16	tu	b	600	4	58.7383	752.051	30.6382	26.9136	999.974	965.929	1799.35
1	16	tu	b	600	4	60.9733	927.035	30.8862	27.0554	1200.03	1163.95	1798.22
1	16	tu	b	600	4	63.1214	1193.15	31.2649	27.3043	1500.09	1461.58	1798.33
1	12	or	b	400	4	33.9529	261.931	31.0407	27.2336	399.875	380.928	1798.93
1	12	or	b	400	4	24.7526	197.334	31.0199	26.9722	299.988	286.156	1798.74
1	12	or	b	400	4	14.3833	138.815	31.0474	26.9051	200.041	191.882	1801.4
1	12	or	b	400	4	3.99985	81.2232	31.1415	26.9178	100.089	97.6007	1800.94
1	12	or	b	400	4	-1.74485	54.5442	31.2288	27.0116	49.8186	50.4399	1800.8
1	12	or	b	400	4	32.8972	259.631	31.138	26.9927	400.019	381.691	1800.77
1	12	or	b	400	4	33.276	252.176	31.1831	26.9035	399.738	381.289	1801.15
1	12	or	b	400	4	40.4035	311.835	31.2431	26.8305	499.963	477.575	1801.32
1	12	or	b	400	4	45.3787	375.192	31.3488	26.7738	600	574.79	1801.64
1	12	or	b	400	4	52.7753	521.469	31.4896	26.8207	799.946	770.297	1801.51
1	12	or	b	400	4	57.0491	676.748	31.6908	26.8429	1000.04	967.567	1801.42
1	12	or	b	400	4	58.84	837.076	31.9506	26.9691	1200.03	1166.07	1801.08
1	12	or	b	400	4	61.1514	1084.87	32.1488	26.9523	1499.91	1463.94	1800.98
1	8	or	b	600	2	32.9024	287.104	30.5169	27.5876	400.075	381.466	1801.72
1	8	or	b	600	2	24.8999	215.642	30.207	27.1006	300.076	286.05	1801.5
1	8	or	b	600	2	14.82	149.632	29.9711	26.8025	200.104	191.657	1801.56
1	8	or	b	600	2	3.82277	85.5408	29.8294	26.5636	100.034	97.6027	1801.46
1	8	or	b	600	2	-1.63133	53.2333	29.8215	26.5428	49.9893	50.5366	1801.26
1	8	or	b	600	2	31.1535	293.828	29.9174	26.6252	400.2	382.602	1800.94
1	8	or	b	600	2	31.6951	290.808	30.0488	26.7364	400.129	382.272	1800.44
1	8	or	b	600	2	39.2746	362.667	30.1577	26.8528	500.182	478.056	1800.34
1	8	or	b	600	2	43.7217	440.006	30.4102	27.0283	600.017	575.234	1799.62
1	8	or	b	600	2	49.2799	611.572	30.6638	27.2544	800.082	771.594	1798.73
1	8	or	b	600	2	51.9315	789.405	30.8296	27.3825	999.985	969.35	1801.05
1	8	or	b	600	2	53.4567	972.422	30.9838	27.4941	1199.85	1167.6	1800.4
1	8	or	b	600	2	54.7472	1250.57	31.0802	27.5662	1500.01	1465.93	1799.8
1	4	tu	b	600	1	29.939	207.006	30.569	25.7467	399.661	383.431	1800.36
1	4	tu	b	600	1	21.2976	156.954	30.271	24.8358	299.927	288.404	1799.64
1	4	tu	b	600	1	12.7441	112.928	30.1398	24.5597	200.066	193.128	1799.36
1	4	tu	b	600	1	3.76606	73.8451	30.2706	24.6864	99.8771	97.6986	1800.05
1	4	tu	b	600	1	-0.768632	52.5684	30.5175	25.0136	50.0261	50.2516	1798.63
1	4	tu	b	600	1	30.153	212.806	30.4033	24.9792	400.021	383.771	1799.18
1	4	tu	b	600	1	29.3652	204.063	30.3953	24.8365	399.945	384.168	1800.02
1	4	tu	b	600	1	36.044	252.318	30.3249	24.7564	499.843	480.491	1800.39
1	4	tu	b	600	1	42.7842	319.556	30.527	25.0988	600.069	576.992	1798.58
1	4	tu	b	600	1	51.4265	462.376	30.8366	25.4521	800.044	772.041	1798.92
1	4	tu	b	600	1	56.2909	616.183	31.263	25.8969	1000.27	969.265	1799.92
1	4	tu	b	600	1	58.5844	784.246	31.7192	26.3804	1199.84	1167.08	1798.53
1	4	tu	b	600	1	59.7726	1055.38	32.1055	26.7889	1499.77	1465.5	1800.04
1	4	pi	b	600	1	28.0722	286.602	30.6099	27.3741	400.097	384.012	1799.81
1	4	pi	b	600	1	20.8718	213.006	30.4584	26.8571	299.953	288.064	1799.13
1	4	pi	b	600	1	13.2549	146.192	30.2067	26.6457	200.257	192.661	1799.08
1	4	pi	b	600	1	3.60103	83.774	30.0196	26.4648	99.8626	97.5747	1799.68
1	4	pi	b	600	1	-1.27156	52.759	29.8181	26.9132	50.0112	50.4002	1801.19
1	4	pi	b	600	1	27.0856	285.36	30.0304	26.9682	400.382	384.99	1800.88
1	4	pi	b	600	1	27.5868	273.577	30.396	26.3922	399.893	384.33	1798.46
1	4	pi	b	600	1	32.937	344.846	30.4389	26.4114	500.128	481.491	1798.27
1	4	pi	b	600	1	37.4709	414.319	30.5683	26.4078	599.885	578.627	1801.03
1	4	pi	b	600	1	42.0837	575.835	30.6031	26.2894	799.919	775.648	1801.39
1	4	pi	b	600	1	44.7945	740.776	30.7712	26.2651	999.941	973.659	1801.06
1	4	pi	b	600	1	47.101	901.988	31.0119	26.3312	1200	1171.99	1800.94
1	4	pi	b	600	1	48.4121	1159.33	31.357	26.5212	1499.72	1470.15	1799.55
1	4	pu	a	600	1	35.2283	266.113	30.7082	28.288	399.969	379.991	1799.44
1	4	pu	a	600	1	26.1765	199.179	30.6031	27.937	300.095	285.286	1799.15
1	4	pu	a	600	1	15.9213	137.891	30.6571	27.8945	200.063	190.956	1798.66
1	4	pu	a	600	1	3.32126	84.5364	30.7875	27.9145	99.9988	97.7536	1800.96
1	4	pu	a	600	1	-2.02697	55.0389	30.9696	28.0076	50.0298	50.743	1800.63
1	4	pu	a	600	1	33.5868	261.232	31.0592	28.034	400.004	381.014	1800.38
1	4	pu	a	600	1	34.4293	254.904	31.1092	28.01	400.017	380.662	1800.43
1	4	pu	a	600	1	41.8025	319.943	31.1109	28.0189	499.889	476.364	1800.14
1	4	pu	a	600	1	47.4953	388.822	31.1675	27.9958	600.156	573.31	1800.05
1	4	pu	a	600	1	54.5824	539.849	31.4194	28.0953	800.249	768.907	1799.24
1	4	pu	a	600	1	59.1747	697.793	31.7129	28.2358	999.869	965.295	1801.21
1	4	pu	a	600	1	61.2398	864.586	31.9255	28.3356	1199.86	1163.4	1800.64
1	4	pu	a	600	1	62.5139	1128.81	32.1511	28.4461	1499.91	1461.53	1800.5
2	7	wh	a	400	2	2.41709	88.1701	23.2304	25.7851	99.8435	98.4774	1799.76
2	7	wh	a	400	2	-0.920853	54.3272	23.2212	25.9737	51.406	51.7799	1798.55
2	7	wh	a	400	2	22.6473	286.003	24.456	26.4374	399.969	387.983	1797.92
2	7	wh	a	400	2	21.5772	268.981	25.2265	26.9611	399.801	388.412	1800.24
2	7	wh	a	400	2	27.1558	310.74	25.9108	26.9832	499.811	485.522	1798.62
2	7	wh	a	400	2	32.4998	352.12	26.7335	27.3635	599.803	582.699	1799.22
2	7	wh	a	400	2	41.2119	672.27	23.0153	27.6688	799.897	778.181	1798.22
2	7	wh	a	400	2	46.0294	908.011	22.2275	27.9814	999.882	975.529	1797.93
2	7	wh	a	400	2	48.8862	1245.17	19.7243	28.2025	1200.19	1174.24	1800.17
2	7	wh	a	400	2	49.888	1461.44	21.5196	28.2386	1499.66	1473.01	1800.68
2	7	or	a	400	2	27.1984	196.954	30.4358	28.405	400.007	385.439	1797.94
2	7	or	a	400	2	19.3288	152.946	30.769	28.7709	300.178	289.764	1798.84
2	7	or	a	400	2	11.6683	110.16	31.0346	29.1401	200.18	193.833	1800.77
2	7	or	a	400	2	2.85379	76.2104	30.9551	29.1093	99.7952	98.1071	1801.76
2	7	or	a	400	2	-1.37267	58.3787	30.9413	29.1603	50.9153	51.4635	1801.36
2	7	or	a	400	2	28.6375	194.181	30.8463	29.1395	400.101	384.741	1800.91
2	7	or	a	400	2	28.0222	186.46	30.7867	29.1263	400.099	385.128	1799.97
2	7	or	a	400	2	36.0367	225.6	30.4285	28.7208	500	480.839	1799.89
2	7	or	a	400	2	42.6602	278.624	30.2722	28.5956	600.152	577.468	1799.25
2	7	or	a	400	2	51.2568	398.08	30.2404	28.4715	800.037	772.674	1799.58
2	7	or	a	400	2	55.2106	559.625	30.0354	28.5423	999.905	970.209	1800.27
2	7	or	a	400	2	58.9907	655.562	31.0075	28.7608	1200.03	1168.1	1798.76
2	7	or	a	400	2	60.3558	912.848	30.935	28.9007	1499.58	1466.52	1798.16
2	15	pi	a	600	3	21.5609	254.199	29.6405	28.1125	400.103	388.414	1800.73
2	15	pi	a	600	3	16.6231	196.547	29.4113	28.0034	300.219	291.138	1800.66
2	15	pi	a	600	3	10.267	140.017	29.2415	27.9128	200.178	194.498	1801.28
2	15	pi	a	600	3	2.44277	85.3761	28.8082	27.5938	99.9949	98.4836	1799.99
2	15	pi	a	600	3	-1.72083	57.5773	28.2958	27.1558	51.2681	51.9714	1801.35
2	15	pi	a	600	3	24.7984	282.606	27.9336	26.8573	400.47	386.878	1801.05
2	15	pi	a	600	3	25.592	288.244	27.0434	26.64	400.143	386.179	1801.29
2	15	pi	a	600	3	30.3282	344.555	27.8597	26.5689	500.134	483.546	1801.35
2	15	pi	a	600	3	33.6259	421.523	27.8838	26.5221	600.034	581.53	1801.31
2	15	pi	a	600	3	38.073	608.727	27.0844	26.4016	800.034	778.788	1801.87
2	15	pi	a	600	3	40.4868	795.322	26.7041	26.3321	999.928	976.993	1801.67
2	15	pi	a	600	3	41.3584	956.553	27.3491	26.3295	1200.06	1176.28	1801.67
2	11	bl	a	400	3	26.2206	260.358	29.3181	28.0391	400.11	385.902	1801.01
2	11	bl	a	400	3	19.4603	198.199	29.4547	28.2535	300.169	289.569	1798.99
2	11	bl	a	400	3	11.8153	138.759	29.5366	28.3548	199.928	193.425	1798.77
2	11	bl	a	400	3	2.88087	83.8568	29.4156	28.3005	99.8082	98.0625	1799.47
2	11	bl	a	400	3	-1.56907	57.291	29.2886	28.1974	51.8391	52.4573	1799.95
2	11	bl	a	400	3	26.6838	271.203	29.1666	28.1136	399.964	385.401	1799.1
2	11	bl	a	400	3	28.9167	256.72	29.1481	28.0217	400.88	385.232	1800.58
2	11	bl	a	400	3	33.1441	333.764	28.8385	27.6997	500.095	482.058	1798.57
2	11	bl	a	400	3	37.6552	409.612	28.7055	27.5429	599.6	579.012	1800.56
2	11	bl	a	400	3	41.408	579.933	28.6394	27.3823	800.17	777.171	1801.31
2	11	bl	a	400	3	43.4988	756.071	28.7078	27.3842	1000.1	975.518	1800.37
2	11	bl	a	400	3	44.6414	931.247	28.9744	27.5482	1199.93	1174.26	1799.48
2	11	bl	a	400	3	46.3395	1198.4	29.3881	27.9151	1499.93	1472.66	1800.18
2	11	ye	a	400	3	21.7754	255.23	30.1971	28.6972	399.96	387.997	1799.47
2	11	ye	a	400	3	15.561	191.462	30.6126	29.0157	299.968	291.389	1800.24
2	11	ye	a	400	3	1.68872	86.1787	31.0596	29.5488	99.8648	98.7322	1799.79
2	11	ye	a	400	3	-1.71491	60.3645	30.9005	29.3813	51.9219	52.6283	1801.46
2	11	ye	a	400	3	21.8966	238.569	31.2026	29.3665	400.207	388.222	1798.6
2	11	ye	a	400	3	21.813	232.976	31.1988	29.4073	399.885	387.985	1801.49
2	11	ye	a	400	3	27.5373	287.517	31.2256	29.4294	499.933	484.935	1800.85
2	11	ye	a	400	3	30.7764	350.933	31.0868	29.2531	600.114	583.329	1798.41
2	11	ye	a	400	3	36.3358	484.575	31.293	29.3221	800.097	780.134	1799.61
2	11	ye	a	400	3	39.4575	631.135	31.6369	29.5837	1000.03	978.108	1800.6
2	11	ye	a	400	3	40.8061	786.308	31.7373	29.5862	1200.4	1177.53	1801.23
2	11	ye	a	400	3	41.5799	1046.45	31.9827	29.7544	1500.02	1476.24	1800.08
2	11	pi	a	400	3	16.6427	202.018	33.4101	30.379	399.526	390.476	1798.95
2	11	pi	a	400	3	12.2967	173.138	33.3701	30.6319	299.825	293.056	1800.87
2	11	pi	a	400	3	0.72404	90.7515	33.0523	30.9742	99.8052	99.1829	1800.87
2	11	pi	a	400	3	-2.35531	65.8579	33.0027	31.134	52.7701	53.793	1801.59
2	11	pi	a	400	3	21.0768	242.522	33.1464	31.0652	400.057	388.445	1798.64
2	11	pi	a	400	3	20.3231	221.102	33.249	30.7605	399.941	388.858	1800.85
2	11	pi	a	400	3	25.4038	279.38	33.4748	31.0015	499.846	485.953	1798.65
2	11	pi	a	400	3	30.1239	321.612	33.5998	31.0494	600.044	583.612	1799.17
2	11	pi	a	400	3	35.9835	433.123	34.0419	31.3122	799.883	780.148	1800.12
2	11	pi	a	400	3	39.3603	556.43	34.4333	31.5977	999.867	978.126	1798.33
2	11	pi	a	400	3	42.5728	696.699	34.6475	31.7448	1199.91	1176.2	1800.29
2	11	pi	a	400	3	44.194	940.506	34.8371	31.8415	1500.06	1475.03	1800.22
2	11	tu	b	400	3	18.635	186.547	32.3632	31.336	300.069	289.86	1798.76
2	11	tu	b	400	3	10.3983	135.309	32.1858	31.1234	199.942	194.152	1800.39
2	11	tu	b	400	3	2.06289	85.2947	32.2546	31.2905	99.7169	98.3694	1798.71
2	11	tu	b	400	3	-2.13735	62.7994	32.1117	30.9408	52.7301	53.6343	1800.52
2	11	tu	b	400	3	24.0986	219.581	32.7237	31.0947	400.152	387.039	1799.2
2	11	tu	b	400	3	23.5318	203.276	32.9335	31.2014	399.845	387.108	1798.62
2	11	tu	b	400	3	29.9314	254.628	32.7406	31.1318	499.913	483.73	1799.24
2	11	tu	b	400	3	35.1824	304.729	32.535	30.978	599.951	580.953	1799.84
2	11	tu	b	400	3	42.8125	441.963	32.4389	30.9092	800.099	776.817	1800.03
2	11	tu	b	400	3	47.0167	580.86	32.6471	31.0002	1000.16	974.356	1799.29
2	11	tu	b	400	3	49.4081	717.962	32.9591	31.1677	1200.01	1172.67	1798.13
2	11	tu	b	400	3	50.2519	942.475	33.2433	31.1895	1499.95	1471.75	1801.08
2	12	bl	a	400	4	22.2801	188.254	28.7024	23.6102	399.963	387.97	1800.24
2	12	bl	a	400	4	16.392	147.612	28.3678	22.7446	300.074	291.249	1799.44
2	12	bl	a	400	4	10.0177	115.992	27.9387	22.4627	199.943	194.486	1799.37
2	12	bl	a	400	4	3.61356	73.3737	27.7961	23.6878	100.11	98.0436	1799.82
2	12	bl	a	400	4	-0.0823904	48.8011	27.8407	24.1771	50.008	49.9045	1799.61
2	12	bl	a	400	4	27.7915	232.903	27.7649	24.577	399.665	384.593	1798.6
2	12	bl	a	400	4	24.4953	207.575	28.397	23.3465	399.898	386.682	1797.81
2	12	bl	a	400	4	29.9874	248.506	28.2392	22.887	499.973	483.865	1798.2
2	12	bl	a	400	4	35.6798	303.502	27.9848	22.6143	600.08	580.926	1798.69
2	12	bl	a	400	4	43.5743	433.713	27.8493	22.4566	799.944	776.444	1798.35
2	12	bl	a	400	4	46.8476	574.855	27.9482	22.4205	999.762	974.315	1798.27
2	12	bl	a	400	4	49.5414	669.056	28.3779	22.4962	1200	1173.08	1801.87
2	12	bl	a	400	4	51.7286	863.192	28.699	22.5591	1499.84	1471.53	1800.9
2	12	gr	a	400	4	27.648	296.062	28.0369	27.857	399.92	384.238	1798.76
2	12	gr	a	400	4	20.9892	219.269	28.1573	27.0061	299.955	288.081	1797.96
2	12	gr	a	400	4	12.6272	149.192	28.217	26.4785	199.981	192.754	1800.99
2	12	gr	a	400	4	3.6364	84.065	27.8913	27.1768	100.001	97.7343	1799.26
2	12	gr	a	400	4	-0.906685	51.5286	28.0113	27.3414	49.9399	50.1629	1799.01
2	12	gr	a	400	4	28.3049	284.235	28.0342	27.127	399.647	383.738	1798.59
2	12	gr	a	400	4	26.6995	285.686	28.1342	26.7977	399.942	384.889	1798.03
2	12	gr	a	400	4	31.8139	359.003	28.1501	26.2918	499.88	481.903	1802.1
2	12	gr	a	400	4	35.7719	437.1	28.094	25.9126	600.008	579.705	1801.57
2	12	gr	a	400	4	40.4606	610.993	28.0083	25.9386	800.055	776.647	1800.3
2	12	gr	a	400	4	42.9233	789.859	28.1161	25.8225	1000.07	974.675	1802.16
2	12	gr	a	400	4	44.758	974.07	28.0883	25.864	1200.16	1173.1	1801.82
2	12	gr	a	400	4	46.8525	1251.23	28.2138	24.9649	1500.24	1470.97	1800.08
2	12	pi	a	400	4	20.1818	230.745	29.5303	24.6103	400.002	388.926	1799.86
2	12	pi	a	400	4	14.824	182.217	29.1493	24.0436	299.823	291.661	1800.16
2	12	pi	a	400	4	9.04879	133.586	28.8676	23.842	200.057	195.001	1799.99
2	12	pi	a	400	4	2.6322	80.9342	28.6796	23.8105	100.118	98.5158	1799.8
2	12	pi	a	400	4	-0.987453	53.8665	28.4696	23.7363	50.0797	50.4207	1800.06
2	12	pi	a	400	4	22.7301	266.15	28.2777	23.6972	399.991	387.408	1799.91
2	12	pi	a	400	4	21.3783	248.87	28.6292	23.7312	399.833	388.092	1800.03
2	12	pi	a	400	4	26.2669	299.84	28.8903	23.8694	500.134	485.753	1799.68
2	12	pi	a	400	4	30.3208	360.86	29.0272	23.9414	599.918	583.292	1799.58
2	12	pi	a	400	4	35.3677	477.766	29.5692	24.1748	800.149	780.675	1798.03
2	12	pi	a	400	4	39.6149	587.107	29.9279	24.231	1000.26	978.412	1797.81
2	12	pi	a	400	4	42.634	714.03	30.2321	24.4089	1200.08	1176.43	1801.23
2	12	pi	a	400	4	45.9655	940.995	30.24	24.4012	1499.97	1474.2	1802.23
2	12	wh	a	400	4	29.3104	259.264	29.2326	25.4903	399.882	383.615	1799.12
2	12	wh	a	400	4	20.6311	194.4	29.5386	25.4426	300.064	288.577	1801.75
2	12	wh	a	400	4	12.1314	133.542	29.5683	25.3249	199.995	193.186	1798.47
2	12	wh	a	400	4	3.26971	79.8626	29.5025	25.1399	99.9299	97.9297	1799.61
2	12	wh	a	400	4	-0.683057	51.8759	29.3637	25.0182	50.3255	50.4807	1799.38
2	12	wh	a	400	4	27.1307	244.536	29.1945	24.7432	399.837	384.893	1799.9
2	12	wh	a	400	4	26.9392	235.235	29.6032	25.0148	399.982	385.177	1799.39
2	12	wh	a	400	4	32.443	285.936	29.9728	25.2956	499.771	481.957	1801.98
2	12	wh	a	400	4	36.9223	330.373	30.2618	25.4365	599.971	579.733	1802
2	12	wh	a	400	4	43.328	439.279	30.4416	25.3819	799.711	775.891	1801.94
2	12	wh	a	400	4	45.4749	523.027	30.7313	25.1785	1000.07	975.093	1801.79
2	12	wh	a	400	4	44.3296	702.595	30.5832	24.2481	1500.02	1475.82	1801.97
2	16	ye	a	600	4	27.6074	202.078	31.2912	26.3183	399.839	384.78	1802.08
2	16	ye	a	600	4	19.9527	159.579	31.3839	26.5516	299.954	289.009	1800.73
2	16	ye	a	600	4	11.9577	119.108	31.2761	26.5322	200.008	193.355	1800.75
2	16	ye	a	600	4	3.37573	76.6949	31.2861	26.6363	100.023	97.9746	1799.93
2	16	ye	a	600	4	-0.794089	52.0508	30.71	26.1965	49.9081	50.1137	1797.9
2	16	ye	a	600	4	29.6934	230.491	29.952	25.526	399.969	383.689	1801.17
2	16	ye	a	600	4	29.0192	217.329	29.6923	25.0162	400.076	384.258	1798.23
2	16	ye	a	600	4	36.6175	272.931	29.0488	24.4743	499.973	480.064	1800.63
2	16	ye	a	600	4	41.4482	327.462	28.8898	24.0985	599.836	577.288	1797.85
2	16	ye	a	600	4	48.38	451.549	28.7645	23.6943	800.203	773.731	1798.7
2	16	ye	a	600	4	51.4933	582.217	28.6962	23.3527	1000.07	971.72	1799.47
2	16	ye	a	600	4	53.7912	711.587	28.8667	23.3508	1200.05	1170.27	1798.59
2	16	ye	a	600	4	54.4915	935.124	28.9165	23.1845	1499.91	1469.42	1799.25
2	16	gr	a	600	4	23.3903	225.376	29.726	25.3575	400.12	387.445	1797.82
2	16	gr	a	600	4	16.653	173.291	29.5856	24.1863	299.909	290.86	1800.41
2	16	gr	a	600	4	10.0349	124.24	29.9328	24.1696	199.987	194.46	1798.5
2	16	gr	a	600	4	2.4809	81.7506	29.3695	24.0894	99.9421	98.4301	1799.1
2	16	gr	a	600	4	-1.72372	55.3289	26.3298	24.0033	49.9533	50.6687	1800.41
2	16	gr	a	600	4	26.4653	262.951	28.3174	29.2319	400.068	385.549	1798.95
2	16	gr	a	600	4	31.3568	300.808	29.1822	26.1511	500.078	482.939	1798.05
2	16	gr	a	600	4	35.604	335.339	29.4731	24.7572	599.999	580.646	1799.2
2	16	gr	a	600	4	42.6553	457.109	29.5072	24.2996	800.012	776.763	1798.82
2	16	gr	a	600	4	45.4041	627.141	28.6457	23.8062	999.993	975.142	1800.65
2	16	gr	a	600	4	45.4016	743.413	28.5787	23.0593	1199.84	1175.03	1799.04
2	16	gr	a	600	4	48.4635	969.987	28.2438	22.6603	1500.27	1473.69	1800.42
2	7	gr	a	400	2	18.7733	153.246	28.1482	25.7449	299.855	289.778	1799.55
2	7	gr	a	400	2	11.1302	113.944	28.044	25.6488	199.948	193.932	1799.4
2	7	gr	a	400	2	3.24903	73.727	28.0765	25.2394	100.104	98.2621	1799.16
2	7	gr	a	400	2	-0.790738	54.2132	28.0803	25.244	50.0567	50.3462	1798.94
2	7	gr	a	400	2	22.8045	176.724	28.0938	23.6148	400.113	388.086	1798.4
2	7	gr	a	400	2	28.6121	210.226	27.9679	23.6948	500.001	484.964	1798.5
2	7	gr	a	400	2	32.5581	255.993	27.9772	23.596	599.808	582.7	1798.37
2	7	gr	a	400	2	36.0445	364.195	28.04	23.0253	797.377	778.286	1798.77
2	7	gr	a	400	2	42.8627	453.582	27.9695	22.8546	998.364	975.704	1802.3
2	7	gr	a	400	2	46.6902	571.345	27.9345	22.554	1199.65	1174.92	1801.86
2	7	gr	a	400	2	49.7718	787.032	27.8607	22.2316	1499.73	1473.24	1801.95
2	7	pu	b	400	2	20.3578	175.898	30.0969	25.2529	300.031	288.819	1800.28
2	7	pu	b	400	2	11.7945	124.267	30.3611	25.305	200.034	193.465	1799.29
2	7	pu	b	400	2	3.02096	78.0574	30.5602	25.3669	99.9599	98.1168	1799.22
2	7	pu	b	400	2	-1.23343	55.3098	30.5398	25.2948	50.0349	50.4815	1799.56
2	7	pu	b	400	2	27.0285	219.241	30.6998	25.4354	400.05	385.238	1798.09
2	7	pu	b	400	2	26.6726	212.894	30.8161	25.4364	400.049	385.448	1798.17
2	7	pu	b	400	2	33.8843	254.952	30.862	25.506	499.991	481.51	1802.17
2	7	pu	b	400	2	38.3643	307.444	30.8511	25.4404	599.948	578.994	1798.72
2	7	pu	b	400	2	46.5317	423.623	30.8713	25.3	799.975	774.446	1799.01
2	7	pu	b	400	2	50.3251	522.85	30.4865	24.5442	1000.03	972.445	1798.88
2	7	pu	b	400	2	55.0047	631.945	30.8661	24.8259	1200.28	1169.99	1799.79
2	7	pu	b	400	2	61.6598	710.939	32.7649	25.0012	1501.44	1467.23	1799.03
2	8	pu	b	600	2	25.0852	194.864	30.9308	25.2492	400.153	386.431	1800.87
2	8	pu	b	600	2	17.8985	149.084	31.4923	25.604	299.923	290.07	1798.79
2	8	pu	b	600	2	10.3276	111.986	31.717	25.9055	200.063	194.289	1802.06
2	8	pu	b	600	2	3.00532	72.8256	31.8701	26.095	99.9409	98.1248	1801.61
2	8	pu	b	600	2	-0.884967	53.8929	31.5434	25.9229	49.9306	50.2108	1798.03
2	8	pu	b	600	2	25.4262	198.94	31.7291	26.0591	400.022	386.038	1801.98
2	8	pu	b	600	2	24.1263	186.007	32.073	26.1549	400.152	386.915	1801.29
2	8	pu	b	600	2	30.1909	226.23	31.3411	25.4622	499.973	483.522	1801.46
2	8	pu	b	600	2	35.0705	267.885	31.1726	25.1294	600.227	581.14	1801.77
2	8	pu	b	600	2	42.2777	366.494	31.6192	25.4126	799.792	776.644	1799.08
2	8	pu	b	600	2	47.9462	449.277	32.2345	25.8467	1000.03	973.685	1800.78
2	8	pu	b	600	2	51.9397	540.809	32.5851	26.1171	1199.87	1171.25	1800.34
2	8	pu	b	600	2	55.8546	713.296	32.7787	26.2011	1499.91	1468.92	1800.41
2	8	or	b	600	2	19.924	173.461	31.8099	27.0603	300.027	288.933	1798.83
2	8	or	b	600	2	11.4292	123.673	31.9027	27.0283	199.896	193.451	1798.42
2	8	or	b	600	2	2.89681	78.3206	31.956	27.0435	99.9292	98.1173	1802.21
2	8	or	b	600	2	-0.388907	50.4315	32.1129	27.0938	50.2085	50.2267	1801.32
2	8	or	b	600	2	26.2625	209.713	32.3276	27.2206	400.169	385.731	1801.12
2	8	or	b	600	2	25.9844	205.469	32.3771	27.2496	399.964	385.706	1801.31
2	8	or	b	600	2	33.4203	257.335	32.1597	27.1653	499.915	481.62	1802.18
2	8	or	b	600	2	39.2609	310.077	32.1708	27.165	600.141	578.637	1801.56
2	8	or	b	600	2	48.3063	424.306	32.0955	26.9878	800.072	773.524	1798.07
2	8	or	b	600	2	54.2691	542.066	32.483	27.2752	999.931	969.888	1800.37
2	8	or	b	600	2	58.125	665.326	32.6505	27.2044	1200.04	1167.63	1800.86
2	8	or	b	600	2	62.1549	873.834	32.7482	27.2062	1500.15	1465	1800.62
2	7	ye	a	400	2	29.504	216.677	28.4927	25.3446	399.87	384.094	1798.86
2	7	ye	a	400	2	21.4404	166.07	28.0163	24.4747	299.941	288.51	1799.39
2	7	ye	a	400	2	12.7708	120.508	27.9668	24.6005	199.959	193.112	1798.76
2	7	ye	a	400	2	4.7193	73.6177	27.8115	25.9319	100.267	97.6444	1800.47
2	7	ye	a	400	2	-0.524747	51.1814	27.9797	26.0263	49.9117	50.0359	1800.34
2	7	ye	a	400	2	29.3061	221.964	28.1408	25.5942	399.868	384.2	1799.35
2	7	ye	a	400	2	35.6835	263.181	27.9092	23.9121	500.123	481.139	1801.57
2	7	ye	a	400	2	41.121	324.775	27.9254	23.9018	600.085	578.164	1801.14
2	7	ye	a	400	2	47.4031	437.176	27.9933	23.702	800.073	774.758	1801.88
2	7	ye	a	400	2	51.1791	602.494	27.895	24.0993	1000.22	972.649	1797.81
2	7	ye	a	400	2	53.4512	763.634	28.0004	23.6948	1199.79	1170.76	1802.06
2	7	ye	a	400	2	56.1794	1031.56	28.0568	23.7415	1499.97	1469	1801.52
2	7	or	b	400	2	19.6266	168.237	28.1773	25.7158	300.008	289.424	1800.67
2	7	or	b	400	2	11.8389	119.674	28.0504	24.669	200.014	193.587	1802.09
2	7	or	b	400	2	3.75346	74.5523	27.9474	24.6824	100.01	97.8688	1801.02
2	7	or	b	400	2	-0.351981	50.3386	27.8706	24.7605	49.933	49.9692	1800.49
2	7	or	b	400	2	29.3247	226.589	27.9108	25.0805	399.919	384.142	1799.92
2	7	or	b	400	2	27.3491	221.003	28.0659	24.099	399.766	385.065	1799.73
2	7	or	b	400	2	33.2076	266.053	28.0746	24.1749	499.67	481.875	1799.67
2	7	or	b	400	2	39.6232	324.225	27.9847	24.5659	600.093	578.854	1800.27
2	7	or	b	400	2	47.5466	468.953	28.0497	24.5722	800.005	774.306	1799.43
2	7	or	b	400	2	50.5391	636.365	27.9959	23.8596	1000.04	972.431	1799.53
2	7	or	b	400	2	52.9609	803.146	27.9638	24.0608	1200.02	1170.84	1799.93
2	7	or	b	400	2	56.1708	1050.01	28.0856	23.7455	1500.26	1468.94	1799.53
2	8	ye	a	600	2	26.0786	221.291	28.2355	26.7004	399.81	385.775	1799.53
2	8	ye	a	600	2	19.5161	172.393	28.0434	26.5712	299.972	289.449	1799.27
2	8	ye	a	600	2	11.5734	125.458	28.0219	26.5755	199.952	193.643	1798.8
2	8	ye	a	600	2	3.56289	76.836	28.0047	26.5708	99.6453	97.588	1797.95
2	8	ye	a	600	2	-0.853892	53.015	28.1292	25.8188	49.9983	50.2804	1801.08
2	8	ye	a	600	2	25.763	214.115	28.6381	23.5461	399.946	386.172	1799.61
2	8	ye	a	600	2	31.4006	255.933	28.406	22.729	500.002	483.336	1799.5
2	8	ye	a	600	2	36.6576	315.39	27.8258	22.6557	600.292	580.906	1799.44
2	8	ye	a	600	2	40.7832	448.494	28.1327	22.4777	800.018	778.328	1799.91
2	8	ye	a	600	2	42.8952	565.951	28.2403	22.0534	999.77	976.914	1800.5
2	8	ye	a	600	2	44.9221	714.566	28.4744	22.103	1199.94	1175.82	1798.9
2	8	ye	a	600	2	45.5313	950.982	28.2651	21.7915	1500.11	1475.47	1801.41
2	8	pi	a	600	2	24.8387	238.149	28.4571	24.2721	399.792	386.286	1798.88
2	8	pi	a	600	2	18.0823	180.11	28.2062	22.894	300.027	290.207	1798.71
2	8	pi	a	600	2	11.1782	128.808	27.9027	23.0604	200.084	193.969	1799.31
2	8	pi	a	600	2	3.49477	78.5397	27.7199	24.2158	100.041	98.0092	1800.31
2	8	pi	a	600	2	-0.441025	50.7739	27.836	25.5726	50.1238	50.1886	1801.16
2	8	pi	a	600	2	22.4956	211.128	28.3179	23.5063	400.165	388.052	1801.24
2	8	pi	a	600	2	27.4166	270.386	27.9921	23.2745	499.685	484.924	1801.28
2	8	pi	a	600	2	32.7763	337.101	27.8116	23.6697	600.041	582.357	1800.99
2	8	pi	a	600	2	37.9096	485.156	27.9483	23.986	800.186	779.521	1800.42
2	8	pi	a	600	2	40.0201	571.574	28.4751	22.6181	999.933	978.189	1797.86
2	8	pi	a	600	2	42.8544	686.178	28.6246	22.2412	1200.11	1176.82	1801.4
2	8	pi	a	600	2	45.0624	887.1	28.9138	22.3317	1500.39	1475.72	1799.6
2	16	pi	a	600	4	16.9297	200.201	29.6531	23.6758	400.254	391.081	1801.62
2	16	pi	a	600	4	11.5815	156.365	30.1146	23.669	300.017	293.702	1800.7
2	16	pi	a	600	4	7.81366	122.707	29.6703	23.5633	199.947	195.62	1801.6
2	16	pi	a	600	4	2.30087	79.0958	29.3454	23.464	100.163	98.7749	1799.54
2	16	pi	a	600	4	-1.22646	56.7304	29.4626	23.7218	50.0734	50.5539	1799.84
2	16	pi	a	600	4	17.6967	195.75	30.5121	24.158	400.032	390.457	1797.89
2	16	pi	a	600	4	25.351	263.202	30.2592	24.3367	500.013	486.264	1801.5
2	16	pi	a	600	4	31.5131	323.435	30.3247	24.4597	599.937	582.809	1801.25
2	16	pi	a	600	4	37.4059	425.068	30.3696	24.3457	799.994	779.663	1801.98
2	16	pi	a	600	4	42.1204	536.267	30.6958	24.532	999.834	976.841	1800.73
2	16	pi	a	600	4	45.8766	720.168	30.3791	24.3321	1200.11	1174.74	1799.62
2	16	pi	a	600	4	46.8597	1012.83	29.9877	24.0054	1499.67	1473.13	1800.03
2	15	pi	b	600	3	21.2386	226.057	29.55	24.0222	400.119	388.495	1786.43
2	15	pi	b	600	3	15.3492	174.068	29.6098	23.8352	299.893	291.452	1784.58
2	15	pi	b	600	3	9.03472	127.255	29.5844	23.853	200.128	195.085	1788.02
2	15	pi	b	600	3	2.31599	80.313	29.4817	23.8196	99.9133	98.4816	1789.62
2	15	pi	b	600	3	-0.853845	53.8987	29.3396	23.8044	50.1955	50.4812	1788.12
2	15	pi	b	600	3	20.7729	205.489	29.9148	23.9143	399.952	388.647	1787.27
2	15	pi	b	600	3	25.758	248.031	30.008	24.0049	500.14	486.155	1786.26
2	15	pi	b	600	3	29.3522	282.025	30.1899	24.087	600.145	584.246	1786.86
2	15	pi	b	600	3	34.9844	364.161	30.3807	24.0529	800.06	781.114	1787.44
2	15	pi	b	600	3	39.4085	459.502	30.4263	23.9947	999.981	978.576	1787.04
2	15	pi	b	600	3	42.9586	570.863	30.5027	24.0234	1200.05	1176.64	1786.5
2	15	pi	b	600	3	46.5313	778.407	30.6115	24.1132	1499.78	1474.19	1785.51
2	15	ye	b	600	3	17.173	180.66	31.1013	25.3352	399.896	390.607	1785.67
2	15	ye	b	600	3	12.9394	149.645	31.0599	25.4892	300.019	292.966	1788.35
2	15	ye	b	600	3	8.69993	114.802	30.8796	25.6661	200.021	195.215	1787.8
2	15	ye	b	600	3	2.31114	78.0578	30.7591	25.8117	100.059	98.6494	1787.9
2	15	ye	b	600	3	-1.08005	55.6998	30.604	25.8817	49.915	50.3193	1788.25
2	15	ye	b	600	3	22.8269	229.811	30.445	25.8985	400.121	387.596	1788.16
2	15	ye	b	600	3	22.491	213.587	30.708	25.9688	400.202	387.927	1787
2	15	ye	b	600	3	27.7837	271.546	30.6778	26.0308	499.981	484.783	1786.3
2	15	ye	b	600	3	31.9092	306.895	31.1597	26.2805	600.072	582.75	1784.87
2	15	ye	b	600	3	37.5312	412.985	31.245	26.2199	799.797	779.372	1785.74
2	15	ye	b	600	3	40.5358	522.236	30.9517	25.7523	1000.09	978.017	1785.37
2	15	ye	b	600	3	42.7197	601.962	31.2173	25.7343	1199.91	1176.65	1788.05
2	15	ye	b	600	3	45.2837	738.568	31.8028	26.0525	1499.94	1475.18	1785.19
2	15	tu	a	600	3	19.5392	232.214	31.2556	25.2333	400.058	389.344	1787.32
2	15	tu	a	600	3	14.6391	177.884	31.1739	25.0725	299.931	291.893	1785.94
2	15	tu	a	600	3	8.66363	129.011	31.0093	24.9025	199.846	195.032	1786.21
2	15	tu	a	600	3	1.83478	83.7258	30.9369	24.8722	99.8489	98.679	1785.81
2	15	tu	a	600	3	-1.47905	58.086	30.8733	24.8099	50.1	50.7077	1785.86
2	15	tu	a	600	3	20.5848	258.184	30.7815	24.8749	400.017	388.636	1784.84
2	15	tu	a	600	3	21.6717	257.519	30.6214	24.8738	400.148	388.122	1785.02
2	15	tu	a	600	3	25.6667	321.115	30.6426	24.8018	500.162	485.911	1785.01
2	15	tu	a	600	3	28.9815	388.802	30.7663	24.9074	600.182	584.032	1785.07
2	15	tu	a	600	3	32.7309	538.906	31.1289	25.2287	799.72	781.21	1786.94
2	15	tu	a	600	3	33.9864	679.943	31.4811	25.2351	998.928	979.52	1787.62
2	15	tu	a	600	3	35.1316	823.149	31.806	25.4075	1200.05	1179.81	1785.56
2	15	tu	a	600	3	35.8284	1066.47	32.0812	25.5446	1499.79	1478.76	1786.05
2	11	wh	b	400	3	24.7104	252.297	30.9	26.6165	400.064	386.344	1785.38
2	11	wh	b	400	3	17.6766	191.419	31.1084	26.8182	300.181	290.291	1783.09
2	11	wh	b	400	3	10.4784	134.192	31.3109	26.9481	199.966	194.054	1787.16
2	11	wh	b	400	3	2.46209	83.0064	31.2506	27.0505	99.9568	98.3746	1783.65
2	11	wh	b	400	3	-1.46833	55.7025	31.0686	26.9665	49.8752	50.4309	1785.38
2	11	wh	b	400	3	25.1596	256.039	30.9703	27.0192	399.86	385.857	1783.16
2	11	wh	b	400	3	25.7714	249.135	31.2405	27.2163	400	385.69	1784.81
2	11	wh	b	400	3	31.8963	308.87	31.3701	27.3802	500	482.296	1785.54
2	11	wh	b	400	3	36.386	373.986	31.2151	27.2449	600.065	579.863	1785.5
2	11	wh	b	400	3	42.4055	515.866	31.3765	27.2977	800.065	776.305	1787.12
2	11	wh	b	400	3	46.1156	651.516	31.9968	27.5595	1000.03	973.915	1783.55
2	11	wh	b	400	3	47.8841	802.48	32.3011	27.7485	1199.82	1172.4	1783.72
2	11	wh	b	400	3	50.1103	1045.78	32.517	27.8604	1500.26	1471.06	1783.36
2	11	or	a	400	3	12.6341	185.275	32.156	27.0109	300.156	293.116	1784.13
2	11	or	a	400	3	7.44702	135.212	31.6553	26.6615	200.037	195.829	1787.5
2	11	or	a	400	3	1.4866	85.3368	31.6174	26.6311	100.125	99.1258	1784.91
2	11	or	a	400	3	-1.82085	61.1721	31.9822	27.0702	50.0387	50.8095	1787.11
2	11	or	a	400	3	19.6877	246.7	32.0473	27.2807	400.163	389.223	1786.16
2	11	or	a	400	3	19.5657	241.394	32.2385	27.4308	400.053	389.219	1785.56
2	11	or	a	400	3	24.6014	299.266	32.5086	27.7109	499.947	486.331	1783.18
2	11	or	a	400	3	28.3824	367.264	31.8585	27.1148	599.875	584.197	1786.65
2	11	or	a	400	3	33.0534	517.011	31.0794	26.3047	800.06	781.717	1787.92
2	11	or	a	400	3	36.9742	663.353	31.5391	26.4378	1000.38	979.611	1786.25
2	11	or	a	400	3	39.177	826.022	32.1028	26.8729	1199.89	1177.54	1786.19
2	11	or	a	400	3	41.2106	1073.13	32.6097	27.24	1500.1	1476.13	1784.85
2	11	gr	b	400	3	29.4223	285.822	30.7023	28.077	399.848	383.206	1786.99
2	11	gr	b	400	3	21.9608	212.274	30.2169	27.496	300.017	287.662	1785.09
2	11	gr	b	400	3	13.3035	143.848	30.6398	27.7013	200.015	192.433	1784.89
2	11	gr	b	400	3	3.66046	81.901	31.1093	27.7081	99.8024	97.5279	1784.6
2	11	gr	b	400	3	-1.41767	54.1305	31.0134	27.3695	50.0743	50.5648	1785.26
2	11	gr	b	400	3	27.5311	265.804	31.2729	27.5189	400.201	384.811	1785.16
2	11	gr	b	400	3	28.1534	258.193	31.4951	27.7371	399.992	384.236	1783.11
2	11	gr	b	400	3	33.684	327.182	31.3412	27.5148	500.099	481.307	1785.39
2	11	gr	b	400	3	36.6402	406.701	30.6509	26.7447	599.996	579.527	1787.97
2	11	gr	b	400	3	41.1399	571.847	30.271	26.1355	800.33	777.06	1785.65
2	11	gr	b	400	3	42.4841	747.551	30.026	25.6559	999.918	975.479	1787.39
2	11	gr	b	400	3	43.151	919.104	29.8672	25.2583	1200.1	1175	1784.74
2	11	gr	b	400	3	45.2917	1169.89	30.035	25.1571	1500.14	1473.36	1787.96
2	16	pi	b	600	4	20.8051	229.827	32.1593	26.4773	399.652	388.188	1783.6
2	16	pi	b	600	4	14.964	174.719	32.4216	26.5841	299.752	291.486	1782.8
2	16	pi	b	600	4	9.23837	128.952	32.3446	26.7568	199.927	194.749	1786.46
2	16	pi	b	600	4	1.64512	85.8379	32.3796	26.9702	99.8649	98.7361	1784.63
2	16	pi	b	600	4	-2.18244	60.7021	32.453	27.1347	49.8311	50.7577	1784.39
2	16	pi	b	600	4	23.1773	257.997	32.0107	26.9616	399.785	386.931	1786.65
2	16	pi	b	600	4	23.3725	254.129	31.6397	26.5335	399.928	387.033	1785.39
2	16	pi	b	600	4	28.6479	320.038	31.3326	26.2359	500.016	484.208	1786.54
2	16	pi	b	600	4	32.4594	388.498	31.2009	25.9601	599.903	581.93	1787.56
2	16	pi	b	600	4	37.7165	529.492	31.4382	25.8887	800.329	779.257	1786.67
2	16	pi	b	600	4	41.7312	678.748	31.862	26.3657	999.486	975.905	1783.13
2	16	pi	b	600	4	43.9434	846.757	31.9761	26.4624	1199.99	1174.84	1787.55
2	16	pi	b	600	4	45.4634	1111.49	31.8926	26.274	1499.9	1473.37	1785.11
2	16	tu	a	600	4	14.6256	163.206	32.0746	25.8965	300.008	291.914	1784.67
2	16	tu	a	600	4	8.76778	119.848	31.9871	25.9431	200.043	195.132	1784.37
2	16	tu	a	600	4	1.96064	81.1371	32.2862	26.1876	99.833	98.5525	1783.08
2	16	tu	a	600	4	-1.58272	58.9843	31.776	25.8365	50.0351	50.6725	1784.19
2	16	tu	a	600	4	21.3768	212.104	31.3981	25.2646	400.013	388.293	1786.83
2	16	tu	a	600	4	24.3825	236.95	31.636	25.1666	500.029	486.745	1787.41
2	16	tu	a	600	4	28.4169	268.036	31.685	25.147	600.127	584.699	1787.2
2	16	tu	a	600	4	34.4692	363.818	31.3688	24.8653	800.066	781.361	1785.22
2	16	tu	a	600	4	39.0097	435.927	31.9757	25.0747	999.875	978.677	1785.79
2	16	tu	a	600	4	41.7232	517.136	32.2971	25.1924	1199.79	1177.06	1785.88
2	16	tu	a	600	4	45.3517	609.193	32.475	25.2269	1500.01	1475.35	1785.82
2	4	gr	a	600	1	15.5391	146.23	28.2264	23.4841	300.046	291.68	1787.56
2	4	gr	a	600	1	9.44154	111.218	27.7762	23.9248	200.141	195.036	1787.77
2	4	gr	a	600	1	2.48503	75.5648	27.9992	24.5575	100.042	98.6004	1787.86
2	4	gr	a	600	1	-0.610531	53.3368	28.1103	24.5562	49.9431	50.147	1787.38
2	4	gr	a	600	1	21.7617	188.84	28.2438	24.2807	400.019	388.393	1786.79
2	4	gr	a	600	1	31.2074	239.936	27.9065	22.8754	600.034	583.554	1790.16
2	4	gr	a	600	1	39.0427	318.325	28.0899	22.573	800.134	779.515	1788.93
2	4	gr	a	600	1	44.4237	384.921	28.1897	22.035	999.992	976.549	1787.88
2	4	gr	a	600	1	47.307	478.022	28.2428	21.8414	1199.8	1174.86	1787.39
2	4	gr	a	600	1	50.1951	666.074	28.261	21.7969	1499.85	1473.29	1787.03
2	4	or	b	600	1	18.9148	221.796	29.059	23.948	400.045	389.91	1785.79
2	4	or	b	600	1	14.3177	168.141	28.7801	23.2676	299.893	292.251	1788.79
2	4	or	b	600	1	8.87715	125.135	28.512	22.996	199.797	195.018	1788.53
2	4	or	b	600	1	2.5876	79.4782	28.0435	22.8411	98.4536	96.9279	1788.73
2	4	or	b	600	1	-1.33696	56.5846	28.075	22.9164	49.911	50.461	1787.27
2	4	or	b	600	1	20.72	270.1	28.0519	23.1141	399.925	388.543	1785.71
2	4	or	b	600	1	20.9338	260.514	28.1722	23.1096	399.818	388.397	1786.42
2	4	or	b	600	1	25.3959	318.424	28.3605	23.2171	499.854	486.041	1785.73
2	4	or	b	600	1	28.3783	383.762	28.5723	23.3489	599.92	584.461	1789
2	4	or	b	600	1	33.3009	520.149	28.8809	23.5236	799.885	781.658	1787.98
2	4	or	b	600	1	35.61	671.94	29.1008	23.6249	999.947	980.308	1787.69
2	4	or	b	600	1	37.8784	828.219	29.2594	23.7447	1199.86	1178.83	1786.46
2	4	or	b	600	1	39.2391	1094.49	29.5441	23.9672	1499.76	1477.55	1784.86
2	4	ye	b	600	1	20.3731	222.111	29.9214	25.2928	399.878	388.896	1785.01
2	4	ye	b	600	1	14.4023	169.235	30.209	25.3178	299.868	292.09	1787.46
2	4	ye	b	600	1	8.26272	124.801	30.4127	25.4525	200.236	195.715	1786.7
2	4	ye	b	600	1	1.57061	83.7256	30.5896	25.5898	99.819	98.8369	1785.9
2	4	ye	b	600	1	-2.04987	64.7514	30.6181	25.6575	50.0468	50.9713	1785.63
2	4	ye	b	600	1	20.9924	219.024	30.6543	25.7467	400.11	388.817	1785.78
2	4	ye	b	600	1	20.6484	210.962	30.8274	25.8814	399.949	388.855	1784.48
2	4	ye	b	600	1	26.0425	257.811	30.9391	25.9614	500.069	486.084	1788.89
2	4	ye	b	600	1	30.0307	308.178	31.0768	26.0862	599.772	583.62	1787.94
2	4	ye	b	600	1	37.4817	420.528	30.8757	25.9444	799.863	779.643	1785.6
2	4	ye	b	600	1	42.173	525.689	30.7776	25.7452	1000.03	977.281	1786.74
2	4	ye	b	600	1	45.7013	646.202	31.0499	25.942	1199.92	1175.17	1786.41
2	4	ye	b	600	1	50.2505	864.777	31.2135	26.1757	1499.72	1472.27	1786.79
2	4	tu	b	600	1	24.6577	232.554	30.806	26.0956	400.259	386.843	1785.03
2	4	tu	b	600	1	18.0901	181.209	30.8614	26.0959	300.037	290.119	1787.74
2	4	tu	b	600	1	10.6536	129.592	30.1052	25.3088	199.953	194.068	1786.52
2	4	tu	b	600	1	2.96105	79.1229	30.156	25.3541	99.9322	98.1735	1787.89
2	4	tu	b	600	1	-1.64491	57.3637	30.8248	26.0842	49.9211	50.5883	1784.34
2	4	tu	b	600	1	26.057	241.909	30.4974	25.9197	399.999	385.742	1784.47
2	4	tu	b	600	1	25.7969	226.888	30.3103	25.6163	400.288	386.302	1786.84
2	4	tu	b	600	1	32.3414	271.998	30.7561	25.7406	500.18	482.666	1784.72
2	4	tu	b	600	1	37.4954	338.357	31.1444	26.3316	600.076	579.679	1783.63
2	4	tu	b	600	1	44.696	447.625	32.0431	26.9458	800.045	775.575	1785.1
2	4	tu	b	600	1	49.4537	592.145	32.1403	27.4169	999.934	972.67	1783.17
2	4	tu	b	600	1	52.1507	736.547	32.5471	27.6128	1199.92	1170.85	1783.13
2	4	tu	b	600	1	55.1359	924.371	33.0314	28.0751	1499.92	1468.94	1784.87
2	3	wh	b	400	1	28.8029	240.653	31.971	28.0663	399.918	384.133	1785.55
2	3	wh	b	400	1	20.6221	183.401	31.9713	27.8999	300.025	288.695	1784.37
2	3	wh	b	400	1	11.9503	131.441	31.924	27.7668	200.066	193.413	1784.38
2	3	wh	b	400	1	2.69443	82.787	31.9282	27.8161	100.073	98.3739	1783.28
2	3	wh	b	400	1	-1.90597	57.4217	31.6459	27.5943	49.8971	50.6613	1786.91
2	3	wh	b	400	1	28.9328	246.623	31.6428	27.7643	400.158	384.274	1782.65
2	3	wh	b	400	1	29.4334	234.96	31.8919	27.9358	399.952	383.852	1786.55
2	3	wh	b	400	1	36.4225	286.914	32.0251	28.0375	499.983	480.097	1786.31
2	3	wh	b	400	1	42.1723	343.408	31.6287	27.6304	599.978	577.026	1783.48
2	3	wh	b	400	1	49.7671	485.277	31.3421	27.2719	800.149	772.877	1784.77
2	3	wh	b	400	1	52.8199	634.76	31.088	26.8048	1000	970.841	1783.52
2	3	wh	b	400	1	56.4352	784.226	31.5879	27.1021	1200.23	1168.68	1786.14
2	3	wh	b	400	1	58.5327	1034.01	31.9793	27.4043	1499.93	1466.53	1784.31
2	3	tu	a	400	1	26.5957	262.57	31.8087	28.0462	399.84	385.005	1783.11
2	3	tu	a	400	1	19.5887	196.71	32.0304	28.2033	300.284	289.346	1781.92
2	3	tu	a	400	1	11.5096	138.212	32.2192	28.4337	199.99	193.459	1786.25
2	3	tu	a	400	1	2.70173	84.1912	31.641	27.9995	100.131	98.3816	1786.35
2	3	tu	a	400	1	-1.87952	56.6512	31.4863	27.7299	49.9621	50.6952	1782.84
2	3	tu	a	400	1	26.2285	253.767	31.9562	28.1899	399.993	385.423	1784.18
2	3	tu	a	400	1	31.9567	320.371	31.5729	27.8331	500.026	482.262	1787.1
2	3	tu	a	400	1	35.0477	386.964	31.3211	27.4359	600.26	580.774	1784.82
2	3	tu	a	400	1	39.6875	536.932	31.8055	27.6973	799.857	777.418	1785.44
2	3	tu	a	400	1	42.8407	681.668	32.4673	28.1336	1000.18	975.607	1785.89
2	3	tu	a	400	1	43.9521	835.08	33.1466	28.6375	1199.73	1174.05	1782.89
2	3	tu	a	400	1	44.8188	1089.53	33.4083	28.8166	1500.14	1473.3	1782.71
2	3	or	b	400	1	15.8361	159.447	33.5544	28.979	300.036	291.366	1782.35
2	3	or	b	400	1	9.22621	123.028	33.7944	29.4486	199.883	194.715	1783.62
2	3	or	b	400	1	1.81685	83.3741	33.9624	29.8049	99.9998	98.7856	1782.04
2	3	or	b	400	1	-2.22688	61.6772	33.9443	29.9923	49.793	50.7362	1782.52
2	3	or	b	400	1	24.9685	211.77	33.4581	29.4463	399.818	386.208	1785.56
2	3	or	b	400	1	31.0916	251.696	33.447	29.3346	499.843	482.957	1783.53
2	3	or	b	400	1	34.4238	278.519	34.0329	29.562	599.867	581.176	1785.09
2	3	or	b	400	1	44.16	356.429	34.2886	29.7261	800.222	776.263	1783.76
2	3	or	b	400	1	49.0144	460.566	34.6111	29.9116	999.85	973.102	1782.36
2	3	or	b	400	1	53.2848	573.285	34.4351	29.6734	1199.58	1170.44	1786.14
2	3	or	b	400	1	58.2391	748.371	34.8317	29.8855	1500	1467.89	1782.54
2	8	bl	a	600	2	21.9266	249.566	33.8169	30.1595	399.885	387.577	1784.13
2	8	bl	a	600	2	15.4934	195.293	33.6032	29.9981	299.87	291.109	1784.42
2	8	bl	a	600	2	8.64077	142.737	33.4819	29.9619	200.015	194.997	1783.81
2	8	bl	a	600	2	1.17779	89.3036	33.4073	29.9331	99.8094	98.8637	1784.64
2	8	bl	a	600	2	-3.22412	65.45	33.459	29.9434	50.1041	51.5278	1783.6
2	8	bl	a	600	2	24.4033	259.054	33.0564	29.6209	400.24	386.737	1783.15
2	8	bl	a	600	2	24.7341	251.516	33.1454	29.4752	400.169	386.581	1782.45
2	8	bl	a	600	2	30.5868	314.059	33.2705	29.5107	500.102	483.315	1785.1
2	8	bl	a	600	2	36.0933	374.461	33.4431	29.6786	599.85	580.045	1784.74
2	8	bl	a	600	2	43.9775	518.673	33.5049	29.7871	800.021	775.594	1783.52
2	8	bl	a	600	2	48.7585	674.781	33.6681	29.9009	1000.06	972.645	1782.5
2	8	bl	a	600	2	51.4129	846.149	33.7008	29.86	1200.38	1171.05	1783.01
2	8	bl	a	600	2	53.688	1110.66	33.7561	29.9295	1499.96	1468.57	1782.5
2	15	wh	a	600	3	26.0029	225.225	28.5262	24.4296	399.889	386.072	1799.5
2	15	wh	a	600	3	18.458	185.397	28.3382	23.8283	300.077	290.134	1798.56
2	15	wh	a	600	3	10.5397	133.349	28.2764	23.7643	199.977	194.229	1799.64
2	15	wh	a	600	3	2.48073	83.0744	28.334	23.8267	99.9763	98.4845	1801.36
2	15	wh	a	600	3	-1.53896	57.0219	28.2864	23.8975	50.0172	50.6546	1801.22
2	15	wh	a	600	3	25.911	250.445	28.2151	24.0145	400.015	386.003	1800.9
2	15	wh	a	600	3	26.2784	242.526	28.3841	24.1381	400.014	385.836	1800.28
2	15	wh	a	600	3	32.1729	291.692	28.4833	24.2031	499.831	482.523	1800.43
2	15	wh	a	600	3	36.3371	339.923	28.6219	24.2117	599.93	580.408	1800.06
2	15	wh	a	600	3	41.9504	439.39	28.8557	24.2528	799.883	777.343	1799.91
2	15	wh	a	600	3	44.682	520.668	29.2474	24.3722	1000.01	976.011	1798.74
2	15	wh	a	600	3	46.7152	593.077	29.7015	24.6496	1199.94	1174.86	1801.83
2	15	wh	a	600	3	51.0016	746.523	29.903	24.6985	1499.94	1472.49	1800.08
2	15	bl	a	600	3	32.6661	273.256	28.484	25.7815	399.898	381.985	1801.74
2	15	bl	a	600	3	24.1063	204.727	28.4734	25.2817	299.931	286.727	1800.64
2	15	bl	a	600	3	14.3435	141.635	28.5726	25.209	199.871	191.946	1799.6
2	15	bl	a	600	3	3.71805	83.5626	28.564	25.1476	100.018	97.7828	1800.51
2	15	bl	a	600	3	-1.67664	54.5997	28.6074	25.1764	49.8456	50.4925	1799.9
2	15	bl	a	600	3	31.1282	273.965	28.4744	25.1499	400.05	383.02	1799.87
2	15	bl	a	600	3	33.2046	261.914	28.6008	25.1888	399.878	381.842	1799.43
2	15	bl	a	600	3	40.437	328.101	28.6114	25.1875	500.004	478.022	1799.56
2	15	bl	a	600	3	45.752	400.227	28.6298	25.1541	600.056	575.09	1799.5
2	15	bl	a	600	3	52.6599	562.139	28.5612	25.0491	799.798	770.732	1800.15
2	15	bl	a	600	3	54.3655	743.126	28.1268	24.5394	1000.18	969.784	1799.25
2	15	bl	a	600	3	55.0423	929.986	28.034	24.3729	1199.99	1168.69	1799.41
2	15	bl	a	600	3	56.0104	1208.93	28.2455	24.4968	1500.09	1467.34	1801.77
2	15	gr	b	600	3	22.9296	284.817	29.492	25.7439	399.928	387.101	1799.07
2	15	gr	b	600	3	16.9744	210.51	29.6157	25.4845	299.977	290.526	1798.08
2	15	gr	b	600	3	10.1846	145.416	29.7729	25.6175	199.963	194.21	1800.9
2	15	gr	b	600	3	2.11252	86.6323	29.9368	25.7255	100.124	98.739	1801.13
2	15	gr	b	600	3	-1.96	57.9072	30.0339	25.8301	50.012	50.8237	1801.01
2	15	gr	b	600	3	21.5714	275.594	30.2415	25.9719	400.164	388.121	1799.77
2	15	gr	b	600	3	21.936	253.952	30.6627	26.1335	400.109	388	1798.71
2	15	gr	b	600	3	27.0664	317.044	30.6206	26.1761	500.046	485.111	1799.45
2	15	gr	b	600	3	30.9194	377.419	30.6625	26.1218	599.876	582.815	1800.13
2	15	gr	b	600	3	36.0431	519.642	30.7776	26.1991	799.89	779.836	1800.11
2	15	gr	b	600	3	39.028	677.791	30.8018	26.2196	1000.04	978.083	1800.22
2	15	gr	b	600	3	40.8606	843.646	31.0553	26.372	1199.98	1176.64	1798.02
2	15	gr	b	600	3	42.2028	1109.52	31.1029	26.4225	1500.18	1475.52	1798.38
2	11	wh	a	400	3	23.8922	257.129	29.86	26.188	399.993	386.831	1800.69
2	11	wh	a	400	3	16.8435	195.676	29.9682	26.1769	299.845	290.502	1799.59
2	11	wh	a	400	3	9.53337	138.633	30.0734	26.2608	199.898	194.518	1799.02
2	11	wh	a	400	3	1.91535	85.6414	30.2107	26.4361	99.9269	98.6479	1802.28
2	11	wh	a	400	3	-2.1021	59.5706	30.3106	26.6514	49.855	50.7379	1801.8
2	11	wh	a	400	3	23.6923	257.938	30.262	26.7598	399.868	386.71	1802.03
2	11	wh	a	400	3	23.8789	251.652	30.2714	26.679	400.339	387.143	1799.34
2	11	wh	a	400	3	29.8208	311.65	30.3415	26.7704	500.241	483.774	1801.6
2	11	wh	a	400	3	34.2346	376.217	30.6567	27.0671	599.992	581	1799.19
[truncated: 1,989 more rows]
